# Supplementary material for: Ion‐Pairing‐Modulated Diradical Properties in Partially Conjugated Negatively Charged π‐Electronic Systems
Source: Chemistry. 2025 Sep 30;31(65):e02698. doi: 10.1002/chem.202502698 (PMC12642387; doi:10.1002/chem.202502698)
Supplement: Supplementary file 2 — Supporting Information [file CHEM-31-e02698-s001.zip]

Archive with 1 entries (1 files):
- kobayashi_HMaeda_cif.cif
