# Supplementary material for: Ion‐Pairing‐Modulated Diradical Properties in Partially Conjugated Negatively Charged π‐Electronic Systems
Source: Chemistry. 2025 Sep 30;31(65):e02698. doi: 10.1002/chem.202502698 (PMC12642387; doi:10.1002/chem.202502698)
Supplement: Supplementary file 2 — Supporting Information [file CHEM-31-e02698-s001.zip › kobayashi_HMaeda_cif.cif]

 
data_hk-14-1
 
_audit_creation_method            'SHELXL-2014/7'
_shelx_SHELXL_version_number      '2014/7'
_chemical_name_systematic         ?
_chemical_name_common             ?
_chemical_melting_point           ?
_chemical_formula_moiety          
 'C57 H65 B N2 O6, C6 H14'
_chemical_formula_sum
 'C63 H79 B N2 O6' 
_chemical_formula_weight          971.09

loop_
 _atom_type_symbol
 _atom_type_description
 _atom_type_scat_dispersion_real
 _atom_type_scat_dispersion_imag
 _atom_type_scat_source
 'C'  'C'   0.0045   0.0022
 'International Tables Vol C Tables 4.2.6.8 and 6.1.1.4'
 'H'  'H'   0.0000   0.0000
 'International Tables Vol C Tables 4.2.6.8 and 6.1.1.4'
 'B'  'B'   0.0022   0.0009
 'International Tables Vol C Tables 4.2.6.8 and 6.1.1.4'
 'N'  'N'   0.0085   0.0044
 'International Tables Vol C Tables 4.2.6.8 and 6.1.1.4'
 'O'  'O'   0.0146   0.0081
 'International Tables Vol C Tables 4.2.6.8 and 6.1.1.4'
 
_space_group_crystal_system       monoclinic
_space_group_IT_number            15
_space_group_name_H-M_alt         'C 2/c'
_space_group_name_Hall            '-C 2yc'
 
_shelx_space_group_comment
;
The symmetry employed for this shelxl refinement is uniquely defined
by the following loop, which should always be used as a source of
symmetry information in preference to the above space-group names.
They are only intended as comments.
;
 
loop_
 _space_group_symop_operation_xyz
 'x, y, z'
 '-x, y, -z+1/2'
 'x+1/2, y+1/2, z'
 '-x+1/2, y+1/2, -z+1/2'
 '-x, -y, -z'
 'x, -y, z-1/2'
 '-x+1/2, -y+1/2, -z'
 'x+1/2, -y+1/2, z-1/2'
 
_cell_length_a                    31.8519(2)
_cell_length_b                    11.20780(10)
_cell_length_c                    32.2572(2)
_cell_angle_alpha                 90
_cell_angle_beta                  98.5510(10)
_cell_angle_gamma                 90
_cell_volume                      11387.48(15)
_cell_formula_units_Z             8
_cell_measurement_temperature     100(2)
_cell_measurement_reflns_used     70942
_cell_measurement_theta_min       1.911
_cell_measurement_theta_max       33.433
 
_exptl_crystal_description        'prism'
_exptl_crystal_colour             'red'
_exptl_crystal_density_meas       'not measured'
_exptl_crystal_density_method     ?
_exptl_crystal_density_diffrn     1.133          
_exptl_crystal_F_000              4192
_exptl_transmission_factor_min    ?
_exptl_transmission_factor_max    ?
_exptl_crystal_size_max           0.78
_exptl_crystal_size_mid           0.04
_exptl_crystal_size_min           0.03
_exptl_absorpt_coefficient_mu     0.094
_shelx_estimated_absorpt_T_min    0.930
_shelx_estimated_absorpt_T_max    0.997
_exptl_absorpt_correction_type    multi-scan
_exptl_absorpt_correction_T_min   0.85901
_exptl_absorpt_correction_T_max   1.00000
_exptl_absorpt_process_details    
;
CrysAlisPro 1.171.40.53 (Rigaku Oxford Diffraction, 2019)
Empirical absorption correction using spherical harmonics,
 implemented in SCALE3 ABSPACK scaling algorithm.
;
_exptl_absorpt_special_details    ?
_diffrn_ambient_temperature       100(2)
_diffrn_radiation_wavelength      0.81022
_diffrn_radiation_type            'Synchrotron'
_diffrn_source                    'synchrotron radiation SPring-8 BL40XU'
_diffrn_radiation_monochromator   'Si(111) Channel Cut'
_diffrn_measurement_device_type   'DECTRIS EIGER X 1M'
_diffrn_measurement_method 	  'Shutterless \w scans'   
_diffrn_detector_area_resol_mean  13.33
_diffrn_reflns_number             70942
_diffrn_reflns_av_unetI/netI      0.0323
_diffrn_reflns_av_R_equivalents   0.0487
_diffrn_reflns_limit_h_min        -43
_diffrn_reflns_limit_h_max        42
_diffrn_reflns_limit_k_min        -12
_diffrn_reflns_limit_k_max        15
_diffrn_reflns_limit_l_min        -43
_diffrn_reflns_limit_l_max        43
_diffrn_reflns_theta_min          1.911
_diffrn_reflns_theta_max          33.433
_diffrn_reflns_theta_full         29.087
_diffrn_measured_fraction_theta_max   0.910
_diffrn_measured_fraction_theta_full  1.000
_diffrn_reflns_Laue_measured_fraction_max    0.910
_diffrn_reflns_Laue_measured_fraction_full   1.000
_diffrn_reflns_point_group_measured_fraction_max   0.910
_diffrn_reflns_point_group_measured_fraction_full  1.000
_reflns_number_total              13653
_reflns_number_gt                 10964
_reflns_threshold_expression      'I > 2\s(I)'
_reflns_Friedel_coverage          0.000
_reflns_Friedel_fraction_max      .
_reflns_Friedel_fraction_full     .
 
_reflns_special_details
;
 Reflections were merged by SHELXL according to the crystal
 class for the calculation of statistics and refinement.
 
 _reflns_Friedel_fraction is defined as the number of unique
 Friedel pairs measured divided by the number that would be
 possible theoretically, ignoring centric projections and
 systematic absences.
;
 
_computing_data_collection        'CrysAlis PRO (Rigaku Oxford Diffraction, 2023)'
_computing_cell_refinement        'CrysAlis PRO (Rigaku Oxford Diffraction, 2023)'
_computing_data_reduction         'CrysAlis PRO (Rigaku Oxford Diffraction, 2023)'
_computing_structure_solution     'SHELXT (Sheldrick, 2014)'
_computing_structure_refinement 'SHELXL-2014/7 (Sheldrick, 2014)'
_computing_molecular_graphics     ?
_computing_publication_material   ?
_refine_special_details           ?
_refine_ls_structure_factor_coef  Fsqd
_refine_ls_matrix_type            full
_refine_ls_weighting_scheme       calc
_refine_ls_weighting_details
'w=1/[\s^2^(Fo^2^)+(0.1546P)^2^+24.0096P] where P=(Fo^2^+2Fc^2^)/3'
_atom_sites_solution_primary      ?
_atom_sites_solution_secondary    ?
_atom_sites_solution_hydrogens    geom
_refine_ls_hydrogen_treatment     mixed
_refine_ls_extinction_method      'SHELXL-2014/7 (Sheldrick 2014'
_refine_ls_extinction_coef        0.00059(13)
_refine_ls_extinction_expression
 'Fc^*^=kFc[1+0.001xFc^2^\l^3^/sin(2\q)]^-1/4^'
_refine_ls_number_reflns          13653
_refine_ls_number_parameters      744
_refine_ls_number_restraints      15
_refine_ls_R_factor_all           0.1024
_refine_ls_R_factor_gt            0.0882
_refine_ls_wR_factor_ref          0.2723
_refine_ls_wR_factor_gt           0.2582
_refine_ls_goodness_of_fit_ref    1.025
_refine_ls_restrained_S_all       1.030
_refine_ls_shift/su_max           0.042
_refine_ls_shift/su_mean          0.000
 
loop_
 _atom_site_label
 _atom_site_type_symbol
 _atom_site_fract_x
 _atom_site_fract_y
 _atom_site_fract_z
 _atom_site_U_iso_or_equiv
 _atom_site_adp_type
 _atom_site_occupancy
 _atom_site_site_symmetry_order  
 _atom_site_calc_flag
 _atom_site_refinement_flags_posn
 _atom_site_refinement_flags_adp
 _atom_site_refinement_flags_occupancy
 _atom_site_disorder_assembly
 _atom_site_disorder_group
C019 C 0.47750(8) 0.6979(3) 0.87719(10) 0.0468(7) Uani 1 1 d . . . . .
H32 H 0.5030 0.6733 0.8961 0.070 Uiso 1 1 calc R U . . .
H33 H 0.4532 0.6500 0.8829 0.070 Uiso 1 1 calc R U . . .
H34 H 0.4718 0.7824 0.8817 0.070 Uiso 1 1 calc R U . . .
C00W C 0.44431(7) 0.7104(2) 0.80062(9) 0.0386(6) Uani 1 1 d . . . . .
H9 H 0.4364 0.7934 0.8050 0.058 Uiso 1 1 calc R U . . .
H10 H 0.4210 0.6575 0.8055 0.058 Uiso 1 1 calc R U . . .
H11 H 0.4499 0.7004 0.7718 0.058 Uiso 1 1 calc R U . . .
C012 C 0.51878(8) 0.7685(2) 0.82334(11) 0.0436(7) Uani 1 1 d . . . . .
H18 H 0.5246 0.7597 0.7945 0.065 Uiso 1 1 calc R U . . .
H19 H 0.5448 0.7534 0.8429 0.065 Uiso 1 1 calc R U . . .
H20 H 0.5088 0.8497 0.8275 0.065 Uiso 1 1 calc R U . . .
C00Q C 0.48451(7) 0.6787(2) 0.83136(9) 0.0364(6) Uani 1 1 d . . . . .
C23 C 0.49855(7) 0.5492(2) 0.82417(8) 0.0305(5) Uani 1 1 d . . . . .
C00G C 0.47426(7) 0.4497(2) 0.83303(7) 0.0303(5) Uani 1 1 d . . . . .
C00O C 0.48810(7) 0.3315(2) 0.82868(7) 0.0284(4) Uani 1 1 d . . . . .
C22 C 0.52676(7) 0.31576(19) 0.81463(7) 0.0277(4) Uani 1 1 d . . . . .
H4 H 0.5367 0.2369 0.8115 0.033 Uiso 1 1 calc R U . . .
C00F C 0.55152(7) 0.41133(18) 0.80494(7) 0.0269(4) Uani 1 1 d . . . . .
C00N C 0.53690(7) 0.52647(19) 0.80974(8) 0.0312(5) Uani 1 1 d . . . . .
H5 H 0.5536 0.5919 0.8030 0.037 Uiso 1 1 calc R U . . .
C00S C 0.46206(7) 0.2232(2) 0.83952(8) 0.0339(5) Uani 1 1 d . . . . .
C01A C 0.45819(9) 0.2260(3) 0.88632(9) 0.0500(7) Uani 1 1 d . . . . .
H35 H 0.4422 0.2971 0.8924 0.075 Uiso 1 1 calc R U . . .
H36 H 0.4866 0.2284 0.9029 0.075 Uiso 1 1 calc R U . . .
H37 H 0.4433 0.1544 0.8936 0.075 Uiso 1 1 calc R U . . .
C00Y C 0.41809(8) 0.2227(2) 0.81238(9) 0.0396(6) Uani 1 1 d . . . . .
H12 H 0.4214 0.2315 0.7828 0.059 Uiso 1 1 calc R U . . .
H13 H 0.4011 0.2890 0.8207 0.059 Uiso 1 1 calc R U . . .
H14 H 0.4037 0.1471 0.8163 0.059 Uiso 1 1 calc R U . . .
C015 C 0.48356(9) 0.1055(2) 0.83058(11) 0.0482(7) Uani 1 1 d . . . . .
H25 H 0.4660 0.0384 0.8372 0.072 Uiso 1 1 calc R U . . .
H26 H 0.5115 0.1007 0.8479 0.072 Uiso 1 1 calc R U . . .
H27 H 0.4869 0.1021 0.8009 0.072 Uiso 1 1 calc R U . . .
C008 C 0.59260(7) 0.38581(18) 0.79158(7) 0.0264(4) Uani 1 1 d . . . . .
C25 C 0.62217(7) 0.29761(18) 0.80497(7) 0.0256(4) Uani 1 1 d . . . . .
C00T C 0.62778(7) 0.2016(2) 0.83774(7) 0.0298(5) Uani 1 1 d . . . . .
H79 H 0.6042 0.1996 0.8550 0.036 Uiso 1 1 calc R U . . .
C017 C 0.63187(9) 0.0842(2) 0.81372(9) 0.0419(6) Uani 1 1 d . . . . .
H28 H 0.6375 0.0176 0.8339 0.050 Uiso 1 1 calc R U . . .
H29 H 0.6048 0.0674 0.7952 0.050 Uiso 1 1 calc R U . . .
C00Z C 0.66691(9) 0.0920(2) 0.78801(10) 0.0418(6) Uani 1 1 d . . . . .
H15 H 0.6552 0.0797 0.7581 0.050 Uiso 1 1 calc R U . . .
H16 H 0.6878 0.0278 0.7965 0.050 Uiso 1 1 calc R U . . .
C24 C 0.68957(7) 0.2139(2) 0.79315(7) 0.0289(4) Uani 1 1 d . . . . .
H78 H 0.7133 0.2206 0.7762 0.035 Uiso 1 1 calc R U . . .
C01B C 0.70433(8) 0.2291(3) 0.84014(9) 0.0447(6) Uani 1 1 d . . . . .
H82 H 0.7331 0.2418 0.8519 0.054 Uiso 1 1 calc R U . . .
C01C C 0.67131(8) 0.2225(3) 0.86393(9) 0.0461(7) Uani 1 1 d . . . . .
H83 H 0.6754 0.2303 0.8936 0.055 Uiso 1 1 calc R U . . .
C00A C 0.65540(7) 0.30544(18) 0.78129(7) 0.0254(4) Uani 1 1 d . . . . .
C009 C 0.64651(6) 0.40006(18) 0.75341(7) 0.0263(4) Uani 1 1 d . . . . .
C00C C 0.66698(7) 0.44700(19) 0.72085(7) 0.0273(4) Uani 1 1 d . . . . .
C26 C 0.70316(7) 0.3984(2) 0.70796(7) 0.0291(5) Uani 1 1 d . . . . .
H3 H 0.7187 0.3373 0.7239 0.035 Uiso 1 1 calc R U . . .
C00D C 0.71626(7) 0.4408(2) 0.67139(7) 0.0289(4) Uani 1 1 d . . . . .
C00J C 0.75072(7) 0.3944(2) 0.65316(7) 0.0297(5) Uani 1 1 d . . . . .
C00R C 0.78231(7) 0.3109(2) 0.66504(9) 0.0374(6) Uani 1 1 d . . . . .
C01D C 0.79439(8) 0.2215(2) 0.69958(12) 0.0540(9) Uani 1 1 d . . . . .
H84 H 0.7743 0.2210 0.7206 0.065 Uiso 1 1 calc R U . . .
C01L C 0.79667(11) 0.1008(3) 0.67760(19) 0.0867(16) Uani 1 1 d . . . . .
H86 H 0.8049 0.0383 0.6989 0.104 Uiso 1 1 calc R U . . .
H87 H 0.7682 0.0804 0.6625 0.104 Uiso 1 1 calc R U . . .
C01M C 0.82672(11) 0.1021(3) 0.6484(2) 0.0904(17) Uani 1 1 d . . . . .
H53 H 0.8122 0.0774 0.6204 0.108 Uiso 1 1 calc R U . . .
H54 H 0.8495 0.0435 0.6574 0.108 Uiso 1 1 calc R U . . .
C01F C 0.84669(9) 0.2264(3) 0.64496(12) 0.0557(9) Uani 1 1 d . . . . .
H85 H 0.8666 0.2294 0.6237 0.067 Uiso 1 1 calc R U . . .
C013 C 0.86837(8) 0.2533(2) 0.68899(11) 0.0468(7) Uani 1 1 d . . . . .
H80 H 0.8979 0.2693 0.6957 0.056 Uiso 1 1 calc R U . . .
C018 C 0.84026(9) 0.2522(3) 0.71913(12) 0.0523(8) Uani 1 1 d . . . . .
H81 H 0.8487 0.2685 0.7481 0.063 Uiso 1 1 calc R U . . .
C00X C 0.81042(8) 0.3139(2) 0.63589(9) 0.0393(6) Uani 1 1 d . . . . .
C010 C 0.79616(7) 0.3969(3) 0.60574(8) 0.0398(6) Uani 1 1 d . . . . .
C27 C 0.81287(19) 0.4138(5) 0.56910(19) 0.0231(11) Uani 0.515(3) 1 d . . P A 1
C01Q C 0.78483(13) 0.4261(4) 0.53193(13) 0.0279(9) Uani 0.515(3) 1 d . . P A 1
H61 H 0.7552 0.4184 0.5326 0.033 Uiso 0.515(3) 1 calc R U P A 1
C01S C 0.79882(14) 0.4493(4) 0.49359(13) 0.0303(9) Uani 0.515(3) 1 d . . P A 1
C01R C 0.84251(15) 0.4662(4) 0.49471(13) 0.0320(10) Uani 0.515(3) 1 d . . P A 1
C28 C 0.8721(2) 0.4552(6) 0.5318(2) 0.0294(12) Uani 0.515(3) 1 d . . P A 1
C014 C 0.85559(8) 0.4426(3) 0.56639(8) 0.0427(6) Uani 1 1 d . . . . .
H23 H 0.8741 0.4538 0.5921 0.051 Uiso 0.515(3) 1 calc R U P A 1
H24 H 0.8725 0.3923 0.5858 0.051 Uiso 0.485(3) 1 calc R U P A 2
C37 C 0.8114(2) 0.4648(6) 0.5664(2) 0.0283(12) Uani 0.485(3) 1 d . . P A 2
C31 C 0.78518(15) 0.5251(5) 0.53532(15) 0.0343(11) Uani 0.485(3) 1 d . . P A 2
H68 H 0.7557 0.5294 0.5370 0.041 Uiso 0.485(3) 1 calc R U P A 2
C32 C 0.80026(15) 0.5803(5) 0.50131(15) 0.0350(11) Uani 0.485(3) 1 d . . P A 2
C34 C 0.84448(16) 0.5698(5) 0.50071(14) 0.0340(11) Uani 0.485(3) 1 d . . P A 2
C38 C 0.8718(2) 0.5095(7) 0.5314(2) 0.0317(14) Uani 0.485(3) 1 d . . P A 2
C016 C 0.92025(8) 0.4877(3) 0.53091(8) 0.0488(7) Uani 1 1 d . . . . .
C01P C 0.93292(14) 0.4105(7) 0.49609(18) 0.126(3) Uani 1 1 d . . . . .
H58 H 0.9632 0.4215 0.4947 0.189 Uiso 1 1 calc R U . . .
H59 H 0.9163 0.4338 0.4693 0.189 Uiso 1 1 calc R U . . .
H60 H 0.9274 0.3265 0.5018 0.189 Uiso 1 1 calc R U . . .
C01O C 0.93387(15) 0.6144(5) 0.52523(18) 0.0974(17) Uani 1 1 d . . . . .
H55 H 0.9273 0.6631 0.5487 0.146 Uiso 1 1 calc R U . . .
H56 H 0.9187 0.6460 0.4989 0.146 Uiso 1 1 calc R U . . .
H57 H 0.9645 0.6166 0.5245 0.146 Uiso 1 1 calc R U . . .
C01J C 0.94413(9) 0.4439(4) 0.57181(12) 0.0702(11) Uani 1 1 d . . . . .
H48 H 0.9383 0.3589 0.5751 0.105 Uiso 1 1 calc R U . . .
H49 H 0.9350 0.4888 0.5950 0.105 Uiso 1 1 calc R U . . .
H50 H 0.9746 0.4555 0.5720 0.105 Uiso 1 1 calc R U . . .
C30 C 0.76715(15) 0.4483(5) 0.45252(15) 0.0381(11) Uani 0.515(3) 1 d . . P A 1
C01V C 0.77838(17) 0.3482(5) 0.42407(15) 0.0434(12) Uani 0.515(3) 1 d . . P A 1
H62 H 0.8082 0.3553 0.4203 0.065 Uiso 0.515(3) 1 calc R U P A 1
H63 H 0.7603 0.3540 0.3968 0.065 Uiso 0.515(3) 1 calc R U P A 1
H64 H 0.7738 0.2709 0.4369 0.065 Uiso 0.515(3) 1 calc R U P A 1
C01E C 0.76689(11) 0.5733(3) 0.42730(9) 0.0513(7) Uani 1 1 d . . . . .
H116 H 0.7959 0.5929 0.4228 0.14(5) Uiso 0.515(3) 1 calc R . P A 1
H117 H 0.7560 0.6369 0.4437 0.09(3) Uiso 0.515(3) 1 calc R . P A 1
H118 H 0.7486 0.5659 0.4002 0.07(2) Uiso 0.515(3) 1 calc R . P A 1
H119 H 0.7419 0.5987 0.4078 0.044(17) Uiso 0.485(3) 1 calc R . P A 2
H120 H 0.7641 0.4887 0.4341 0.05(2) Uiso 0.485(3) 1 calc R . P A 2
H121 H 0.7925 0.5850 0.4143 0.020(14) Uiso 0.485(3) 1 calc R . P A 2
C33 C 0.77012(17) 0.6463(6) 0.46678(17) 0.0428(13) Uani 0.485(3) 1 d . . P A 2
C01Z C 0.72177(17) 0.4236(6) 0.46116(18) 0.0491(14) Uani 0.515(3) 1 d . . P A 1
H42 H 0.7127 0.4882 0.4783 0.059 Uiso 0.515(3) 1 calc R U P A 1
H43 H 0.7212 0.3478 0.4762 0.059 Uiso 0.515(3) 1 calc R U P A 1
H44 H 0.7025 0.4190 0.4345 0.059 Uiso 0.515(3) 1 calc R U P A 1
C36 C 0.72432(18) 0.6467(8) 0.4772(2) 0.0582(19) Uani 0.485(3) 1 d . . P A 2
H72 H 0.7053 0.6837 0.4541 0.087 Uiso 0.485(3) 1 calc R U P A 2
H73 H 0.7235 0.6922 0.5030 0.087 Uiso 0.485(3) 1 calc R U P A 2
H74 H 0.7152 0.5645 0.4811 0.087 Uiso 0.485(3) 1 calc R U P A 2
C35 C 0.7828(2) 0.7749(7) 0.4620(2) 0.0599(17) Uani 0.485(3) 1 d . . P A 2
H69 H 0.8090 0.7781 0.4495 0.090 Uiso 0.485(3) 1 calc R U P A 2
H70 H 0.7875 0.8134 0.4896 0.090 Uiso 0.485(3) 1 calc R U P A 2
H71 H 0.7601 0.8167 0.4438 0.090 Uiso 0.485(3) 1 calc R U P A 2
C00E C 0.68270(7) 0.8090(2) 0.67796(8) 0.0317(5) Uani 1 1 d . . . . .
C00L C 0.64789(7) 0.7910(2) 0.64707(8) 0.0329(5) Uani 1 1 d . . . . .
C00P C 0.62719(8) 0.8851(3) 0.62560(8) 0.0404(6) Uani 1 1 d . . . . .
H6 H 0.6034 0.8729 0.6045 0.048 Uiso 1 1 calc R U . . .
C00U C 0.64270(9) 0.9998(3) 0.63624(9) 0.0460(7) Uani 1 1 d . . . . .
H7 H 0.6292 1.0668 0.6219 0.055 Uiso 1 1 calc R U . . .
C011 C 0.67694(10) 1.0176(2) 0.66695(10) 0.0460(7) Uani 1 1 d . . . . .
H17 H 0.6865 1.0965 0.6735 0.055 Uiso 1 1 calc R U . . .
C00V C 0.69798(8) 0.9217(2) 0.68875(9) 0.0391(6) Uani 1 1 d . . . . .
H8 H 0.7217 0.9336 0.7100 0.047 Uiso 1 1 calc R U . . .
O005 O 0.43586(5) 0.46126(16) 0.84685(6) 0.0382(4) Uani 1 1 d . . . . .
H75 H 0.4280 0.5329 0.8448 0.057 Uiso 1 1 calc R U . . .
O001 O 0.64827(5) 0.54132(14) 0.70141(5) 0.0306(4) Uani 1 1 d . . . . .
O003 O 0.69614(5) 0.53053(15) 0.65019(5) 0.0342(4) Uani 1 1 d . . . . .
O002 O 0.69755(5) 0.70313(15) 0.69462(5) 0.0324(4) Uani 1 1 d . . . . .
O004 O 0.63870(5) 0.67221(16) 0.64230(6) 0.0351(4) Uani 1 1 d . . . . .
O7 O 0.86255(12) 0.6205(4) 0.46858(12) 0.0468(11) Uani 0.485(3) 1 d . . P A 2
H77 H 0.8435 0.6356 0.4483 0.070 Uiso 0.485(3) 1 calc R U P A 2
O6 O 0.85979(11) 0.4907(4) 0.45893(10) 0.0443(10) Uani 0.515(3) 1 d . . P A 1
H76 H 0.8403 0.4942 0.4383 0.066 Uiso 0.515(3) 1 calc R U P A 1
N1 N 0.60828(6) 0.44861(16) 0.76105(6) 0.0283(4) Uani 1 1 d . . . . .
H1 H 0.5959 0.5112 0.7480 0.034 Uiso 1 1 calc R U . . .
N2 N 0.75974(6) 0.4445(2) 0.61632(6) 0.0333(4) Uani 1 1 d . . . . .
H2 H 0.7442 0.4994 0.6018 0.040 Uiso 1 1 calc R U . . .
B01G B 0.67027(8) 0.6111(2) 0.67208(9) 0.0315(5) Uani 1 1 d . . . . .
C40 C 0.4077(7) 0.503(2) 0.0101(5) 0.465(13) Uiso 1 1 d D U . . .
H88 H 0.4360 0.4865 0.0020 0.558 Uiso 1 1 calc R U . . .
H89 H 0.4014 0.5891 0.0063 0.558 Uiso 1 1 calc R U . . .
C45 C 0.3731(7) 0.427(2) -0.0157(5) 0.497(13) Uiso 1 1 d D U . . .
H90 H 0.3781 0.3462 -0.0034 0.597 Uiso 0.247(3) 1 calc R U P B 3
H91 H 0.3467 0.4550 -0.0062 0.597 Uiso 0.247(3) 1 calc R U P B 3
H92 H 0.3443 0.4542 -0.0123 0.597 Uiso 0.468(3) 1 calc R U P B 4
H93 H 0.3761 0.3413 -0.0081 0.597 Uiso 0.468(3) 1 calc R U P B 4
H94 H 0.3904 0.4172 -0.0386 0.597 Uiso 0.285(3) 1 calc R U P B 5
H95 H 0.3557 0.4981 -0.0245 0.597 Uiso 0.285(3) 1 calc R U P B 5
C46 C 0.4062(5) 0.4649(12) 0.0550(4) 0.250(6) Uiso 1 1 d D . . . .
H96 H 0.3769 0.4422 0.0585 0.300 Uiso 1 1 calc R U . . .
H97 H 0.4250 0.3954 0.0623 0.300 Uiso 1 1 calc R U . . .
C47 C 0.4209(6) 0.5688(14) 0.0829(5) 0.328(9) Uiso 1 1 d D . . . .
H98 H 0.4202 0.5468 0.1122 0.492 Uiso 1 1 calc R U . . .
H99 H 0.4499 0.5904 0.0792 0.492 Uiso 1 1 calc R U . . .
H100 H 0.4020 0.6370 0.0754 0.492 Uiso 1 1 calc R U . . .
C48 C 0.3826(18) 0.450(4) -0.0612(6) 0.482(16) Uiso 0.468(3) 1 d D U P B 4
H101 H 0.3705 0.5269 -0.0721 0.578 Uiso 0.468(3) 1 calc R U P B 4
H102 H 0.4136 0.4500 -0.0620 0.578 Uiso 0.468(3) 1 calc R U P B 4
C49 C 0.3610(6) 0.3449(16) -0.0870(5) 0.141(6) Uiso 0.468(3) 1 d D . P B 4
H103 H 0.3655 0.3528 -0.1163 0.212 Uiso 0.468(3) 1 calc R U P B 4
H104 H 0.3732 0.2694 -0.0756 0.212 Uiso 0.468(3) 1 calc R U P B 4
H105 H 0.3305 0.3458 -0.0856 0.212 Uiso 0.468(3) 1 calc R U P B 4
C50 C 0.3379(5) 0.3414(15) -0.0382(5) 0.082(4) Uiso 0.285(3) 1 d D . P B 5
H106 H 0.3552 0.3125 -0.0592 0.098 Uiso 0.285(3) 1 calc R U P B 5
H107 H 0.3207 0.4062 -0.0531 0.098 Uiso 0.285(3) 1 calc R U P B 5
C51 C 0.3590(8) 0.401(2) -0.0625(6) 0.102(7) Uiso 0.247(3) 1 d D . P B 3
H108 H 0.3835 0.3923 -0.0780 0.123 Uiso 0.247(3) 1 calc R U P B 3
H109 H 0.3393 0.4620 -0.0761 0.123 Uiso 0.247(3) 1 calc R U P B 3
C52 C 0.3363(14) 0.279(3) -0.0581(15) 0.187(17) Uiso 0.247(3) 1 d D . P B 3
H110 H 0.3250 0.2486 -0.0859 0.280 Uiso 0.247(3) 1 calc R U P B 3
H111 H 0.3567 0.2218 -0.0436 0.280 Uiso 0.247(3) 1 calc R U P B 3
H112 H 0.3130 0.2907 -0.0418 0.280 Uiso 0.247(3) 1 calc R U P B 3
C53 C 0.3020(6) 0.2421(17) -0.0485(6) 0.091(5) Uiso 0.285(3) 1 d . . P B 5
H113 H 0.2919 0.2412 -0.0787 0.136 Uiso 0.285(3) 1 calc R U P B 5
H114 H 0.3137 0.1638 -0.0397 0.136 Uiso 0.285(3) 1 calc R U P B 5
H115 H 0.2782 0.2604 -0.0334 0.136 Uiso 0.285(3) 1 calc R U P B 5
 
loop_
 _atom_site_aniso_label
 _atom_site_aniso_U_11
 _atom_site_aniso_U_22
 _atom_site_aniso_U_33
 _atom_site_aniso_U_23
 _atom_site_aniso_U_13
 _atom_site_aniso_U_12
C019 0.0301(12) 0.0491(15) 0.0642(18) -0.0208(13) 0.0171(12) -0.0004(11)
C00W 0.0251(11) 0.0271(11) 0.0668(17) -0.0062(10) 0.0181(11) 0.0010(9)
C012 0.0262(11) 0.0239(10) 0.085(2) -0.0108(12) 0.0213(12) -0.0019(9)
C00Q 0.0220(10) 0.0282(11) 0.0627(16) -0.0102(10) 0.0188(10) -0.0012(8)
C23 0.0228(10) 0.0257(10) 0.0461(13) -0.0035(9) 0.0153(9) -0.0012(8)
C00G 0.0219(10) 0.0341(11) 0.0378(12) -0.0007(9) 0.0139(9) -0.0021(8)
C00O 0.0235(10) 0.0279(10) 0.0352(11) 0.0048(8) 0.0088(8) -0.0044(8)
C22 0.0249(10) 0.0232(9) 0.0366(11) 0.0019(8) 0.0094(8) -0.0008(8)
C00F 0.0223(9) 0.0230(9) 0.0381(11) 0.0009(8) 0.0134(8) 0.0002(8)
C00N 0.0242(10) 0.0227(10) 0.0507(13) -0.0002(9) 0.0188(9) -0.0018(8)
C00S 0.0253(10) 0.0325(11) 0.0451(13) 0.0121(10) 0.0086(9) -0.0061(9)
C01A 0.0405(14) 0.0642(18) 0.0455(15) 0.0204(13) 0.0071(12) -0.0152(13)
C00Y 0.0277(11) 0.0377(12) 0.0532(15) 0.0138(11) 0.0054(10) -0.0097(10)
C015 0.0357(13) 0.0293(12) 0.081(2) 0.0142(13) 0.0124(13) -0.0057(10)
C008 0.0243(10) 0.0196(9) 0.0382(11) 0.0002(8) 0.0141(8) -0.0005(7)
C25 0.0232(9) 0.0216(9) 0.0336(11) -0.0002(8) 0.0096(8) 0.0005(7)
C00T 0.0264(10) 0.0305(11) 0.0340(11) 0.0059(9) 0.0095(9) 0.0023(8)
C017 0.0496(15) 0.0239(11) 0.0556(16) 0.0078(10) 0.0185(12) 0.0052(10)
C00Z 0.0398(13) 0.0232(11) 0.0655(17) 0.0020(11) 0.0179(12) 0.0084(10)
C24 0.0244(10) 0.0288(10) 0.0351(11) 0.0033(8) 0.0092(8) 0.0068(8)
C01B 0.0287(12) 0.0666(18) 0.0386(13) 0.0030(12) 0.0037(10) 0.0088(12)
C01C 0.0324(12) 0.0699(19) 0.0361(13) 0.0107(12) 0.0052(10) -0.0002(12)
C00A 0.0231(9) 0.0218(9) 0.0328(10) 0.0001(8) 0.0087(8) 0.0021(7)
C009 0.0208(9) 0.0231(9) 0.0376(11) 0.0016(8) 0.0132(8) 0.0027(7)
C00C 0.0217(9) 0.0247(10) 0.0374(11) 0.0029(8) 0.0108(8) 0.0015(8)
C26 0.0230(10) 0.0287(10) 0.0382(12) 0.0053(9) 0.0131(9) 0.0054(8)
C00D 0.0212(9) 0.0306(10) 0.0366(11) 0.0012(9) 0.0104(8) 0.0012(8)
C00J 0.0244(10) 0.0305(11) 0.0369(11) -0.0030(9) 0.0134(9) -0.0034(8)
C00R 0.0269(11) 0.0287(11) 0.0612(16) -0.0020(10) 0.0221(11) 0.0001(9)
C01D 0.0293(12) 0.0364(13) 0.104(3) 0.0225(15) 0.0347(15) 0.0109(10)
C01L 0.0456(17) 0.0270(14) 0.199(5) 0.015(2) 0.057(3) 0.0006(12)
C01M 0.0454(18) 0.0332(15) 0.200(5) -0.033(2) 0.042(3) 0.0006(13)
C01F 0.0362(14) 0.0432(15) 0.096(3) -0.0136(15) 0.0372(16) 0.0055(12)
C013 0.0298(12) 0.0322(12) 0.083(2) 0.0105(13) 0.0236(13) 0.0065(10)
C018 0.0326(13) 0.0403(14) 0.090(2) 0.0277(15) 0.0281(14) 0.0143(11)
C00X 0.0294(11) 0.0363(12) 0.0566(15) -0.0136(11) 0.0212(11) -0.0031(10)
C010 0.0247(10) 0.0608(16) 0.0364(12) -0.0207(12) 0.0131(9) -0.0096(11)
C27 0.025(2) 0.021(2) 0.024(2) 0.004(2) 0.0064(15) 0.000(2)
C01Q 0.0237(19) 0.032(2) 0.029(2) 0.0056(16) 0.0073(16) 0.0000(16)
C01S 0.029(2) 0.037(2) 0.025(2) 0.0065(16) 0.0032(16) -0.0020(17)
C01R 0.033(2) 0.042(2) 0.024(2) 0.0032(17) 0.0144(17) -0.0049(19)
C28 0.025(2) 0.038(3) 0.026(2) 0.000(3) 0.0052(17) -0.004(3)
C014 0.0256(11) 0.0739(19) 0.0302(12) -0.0178(12) 0.0092(9) -0.0083(12)
C37 0.028(3) 0.035(3) 0.024(2) -0.004(3) 0.0114(18) -0.005(3)
C31 0.026(2) 0.051(3) 0.028(2) -0.006(2) 0.0115(18) -0.003(2)
C32 0.027(2) 0.051(3) 0.028(2) 0.000(2) 0.0062(18) 0.000(2)
C34 0.030(2) 0.050(3) 0.024(2) -0.005(2) 0.0115(18) -0.006(2)
C38 0.025(3) 0.044(4) 0.027(3) -0.005(3) 0.0093(18) -0.008(3)
C016 0.0244(11) 0.092(2) 0.0324(12) -0.0090(13) 0.0106(10) -0.0083(13)
C01P 0.065(2) 0.218(7) 0.111(4) -0.103(4) 0.064(3) -0.058(3)
C01O 0.081(3) 0.097(3) 0.130(4) 0.043(3) 0.067(3) 0.014(3)
C01J 0.0240(12) 0.122(3) 0.066(2) 0.025(2) 0.0122(13) 0.0029(16)
C30 0.033(2) 0.054(3) 0.027(2) 0.009(2) 0.0020(18) -0.006(2)
C01V 0.043(3) 0.057(3) 0.028(2) 0.001(2) -0.0008(19) -0.016(2)
C01E 0.0468(16) 0.067(2) 0.0396(14) 0.0063(14) 0.0029(12) 0.0072(14)
C33 0.034(3) 0.063(4) 0.034(3) 0.006(2) 0.011(2) 0.009(2)
C01Z 0.033(2) 0.075(4) 0.038(3) 0.008(3) -0.001(2) -0.006(3)
C36 0.034(3) 0.101(6) 0.041(3) 0.018(3) 0.011(2) 0.020(3)
C35 0.065(4) 0.058(4) 0.059(4) 0.012(3) 0.019(3) 0.015(3)
C00E 0.0253(10) 0.0330(11) 0.0407(12) 0.0145(9) 0.0175(9) 0.0065(8)
C00L 0.0245(10) 0.0389(12) 0.0393(12) 0.0157(10) 0.0179(9) 0.0089(9)
C00P 0.0318(11) 0.0519(15) 0.0425(13) 0.0230(11) 0.0220(10) 0.0181(11)
C00U 0.0483(15) 0.0429(14) 0.0544(16) 0.0247(12) 0.0324(13) 0.0233(12)
C011 0.0538(16) 0.0317(12) 0.0609(17) 0.0113(12) 0.0363(14) 0.0094(11)
C00V 0.0372(12) 0.0366(12) 0.0484(14) 0.0090(11) 0.0224(11) 0.0034(10)
O005 0.0236(8) 0.0373(9) 0.0587(11) 0.0036(8) 0.0223(8) -0.0005(7)
O001 0.0223(7) 0.0287(8) 0.0439(9) 0.0101(7) 0.0150(6) 0.0058(6)
O003 0.0273(8) 0.0384(9) 0.0401(9) 0.0115(7) 0.0153(7) 0.0065(7)
O002 0.0220(7) 0.0322(8) 0.0442(9) 0.0157(7) 0.0091(6) 0.0039(6)
O004 0.0235(7) 0.0399(9) 0.0433(9) 0.0129(7) 0.0092(7) 0.0049(7)
O7 0.0342(19) 0.077(3) 0.0319(19) 0.0086(19) 0.0138(15) -0.0072(19)
O6 0.0373(18) 0.073(3) 0.0241(16) 0.0080(16) 0.0116(13) -0.0134(18)
N1 0.0229(8) 0.0212(8) 0.0441(11) 0.0061(7) 0.0164(8) 0.0044(7)
N2 0.0240(9) 0.0502(12) 0.0276(9) -0.0054(8) 0.0101(7) -0.0047(8)
B01G 0.0205(10) 0.0357(13) 0.0406(14) 0.0114(11) 0.0125(10) 0.0044(9)
 
_geom_special_details
;
 All esds (except the esd in the dihedral angle between two l.s. planes)
 are estimated using the full covariance matrix.  The cell esds are taken
 into account individually in the estimation of esds in distances, angles
 and torsion angles; correlations between esds in cell parameters are only
 used when they are defined by crystal symmetry.  An approximate (isotropic)
 treatment of cell esds is used for estimating esds involving l.s. planes.
;
 
loop_
 _geom_bond_atom_site_label_1
 _geom_bond_atom_site_label_2
 _geom_bond_distance
 _geom_bond_site_symmetry_2
 _geom_bond_publ_flag
C019 C00Q 1.543(4) . ?
C00W C00Q 1.540(4) . ?
C012 C00Q 1.535(3) . ?
C00Q C23 1.545(3) . ?
C23 C00N 1.394(3) . ?
C23 C00G 1.411(3) . ?
C00G O005 1.369(2) . ?
C00G C00O 1.409(3) . ?
C00O C22 1.385(3) . ?
C00O C00S 1.540(3) . ?
C22 C00F 1.393(3) . ?
C00F C00N 1.388(3) . ?
C00F C008 1.465(3) . ?
C00S C01A 1.533(4) . ?
C00S C015 1.534(4) . ?
C00S C00Y 1.537(3) . ?
C008 N1 1.364(3) . ?
C008 C25 1.389(3) . ?
C25 C00A 1.397(3) . ?
C25 C00T 1.500(3) . ?
C00T C01C 1.531(4) . ?
C00T C017 1.542(3) . ?
C017 C00Z 1.489(4) . ?
C00Z C24 1.543(3) . ?
C24 C00A 1.503(3) . ?
C24 C01B 1.528(4) . ?
C01B C01C 1.393(4) . ?
C00A C009 1.392(3) . ?
C009 N1 1.389(2) . ?
C009 C00C 1.417(3) . ?
C00C O001 1.325(3) . ?
C00C C26 1.393(3) . ?
C26 C00D 1.392(3) . ?
C00D O003 1.327(3) . ?
C00D C00J 1.419(3) . ?
C00J N2 1.383(3) . ?
C00J C00R 1.386(3) . ?
C00R C00X 1.392(3) . ?
C00R C01D 1.505(4) . ?
C01D C01L 1.534(5) . ?
C01D C018 1.542(4) . ?
C01L C01M 1.440(6) . ?
C01M C01F 1.543(5) . ?
C01F C00X 1.510(4) . ?
C01F C013 1.514(5) . ?
C013 C018 1.416(4) . ?
C00X C010 1.374(4) . ?
C010 N2 1.366(3) . ?
C010 C27 1.379(6) . ?
C010 C37 1.614(7) . ?
C27 C01Q 1.391(7) . ?
C27 C014 1.414(6) . ?
C01Q C01S 1.400(6) . ?
C01S C01R 1.400(6) . ?
C01S C30 1.541(6) . ?
C01R O6 1.378(5) . ?
C01R C28 1.413(8) . ?
C28 C014 1.310(7) . ?
C28 C016 1.582(7) . ?
C014 C37 1.429(7) . ?
C014 C38 1.509(8) . ?
C37 C31 1.384(9) . ?
C31 C32 1.405(7) . ?
C32 C34 1.416(7) . ?
C32 C33 1.546(7) . ?
C34 O7 1.380(6) . ?
C34 C38 1.392(9) . ?
C38 C016 1.565(7) . ?
C016 C01J 1.504(5) . ?
C016 C01O 1.504(6) . ?
C016 C01P 1.519(5) . ?
C30 C01V 1.525(8) . ?
C30 C01Z 1.537(7) . ?
C30 C01E 1.620(6) . ?
C01E C33 1.504(7) . ?
C33 C35 1.511(10) . ?
C33 C36 1.545(7) . ?
C00E O002 1.358(3) . ?
C00E C00V 1.379(4) . ?
C00E C00L 1.391(4) . ?
C00L O004 1.367(3) . ?
C00L C00P 1.375(3) . ?
C00P C00U 1.401(4) . ?
C00U C011 1.374(5) . ?
C011 C00V 1.400(4) . ?
O001 B01G 1.482(3) . ?
O003 B01G 1.472(3) . ?
O002 B01G 1.469(3) . ?
O004 B01G 1.455(3) . ?
C40 C46 1.516(15) . ?
C40 C45 1.5400(10) . ?
C45 C51 1.536(17) . ?
C45 C48 1.563(10) . ?
C45 C50 1.566(9) . ?
C46 C47 1.502(8) . ?
C48 C49 1.541(19) . ?
C50 C53 1.60(2) . ?
C51 C52 1.556(19) . ?
 
loop_
 _geom_angle_atom_site_label_1
 _geom_angle_atom_site_label_2
 _geom_angle_atom_site_label_3
 _geom_angle
 _geom_angle_site_symmetry_1
 _geom_angle_site_symmetry_3
 _geom_angle_publ_flag
C012 C00Q C00W 106.5(2) . . ?
C012 C00Q C019 106.1(2) . . ?
C00W C00Q C019 111.08(19) . . ?
C012 C00Q C23 111.19(17) . . ?
C00W C00Q C23 110.6(2) . . ?
C019 C00Q C23 111.2(2) . . ?
C00N C23 C00G 117.2(2) . . ?
C00N C23 C00Q 120.63(19) . . ?
C00G C23 C00Q 122.15(19) . . ?
O005 C00G C00O 115.41(19) . . ?
O005 C00G C23 122.3(2) . . ?
C00O C00G C23 122.26(19) . . ?
C22 C00O C00G 117.32(19) . . ?
C22 C00O C00S 120.6(2) . . ?
C00G C00O C00S 122.10(19) . . ?
C00O C22 C00F 122.4(2) . . ?
C00N C00F C22 118.64(19) . . ?
C00N C00F C008 122.90(18) . . ?
C22 C00F C008 118.43(19) . . ?
C00F C00N C23 122.2(2) . . ?
C01A C00S C015 107.8(2) . . ?
C01A C00S C00Y 111.2(2) . . ?
C015 C00S C00Y 106.5(2) . . ?
C01A C00S C00O 109.4(2) . . ?
C015 C00S C00O 111.42(19) . . ?
C00Y C00S C00O 110.48(19) . . ?
N1 C008 C25 106.72(18) . . ?
N1 C008 C00F 123.39(19) . . ?
C25 C008 C00F 129.88(19) . . ?
C008 C25 C00A 108.61(19) . . ?
C008 C25 C00T 137.20(19) . . ?
C00A C25 C00T 114.18(18) . . ?
C25 C00T C01C 106.39(19) . . ?
C25 C00T C017 105.56(19) . . ?
C01C C00T C017 105.7(2) . . ?
C00Z C017 C00T 110.9(2) . . ?
C017 C00Z C24 111.7(2) . . ?
C00A C24 C01B 106.29(19) . . ?
C00A C24 C00Z 105.53(18) . . ?
C01B C24 C00Z 106.0(2) . . ?
C01C C01B C24 113.2(2) . . ?
C01B C01C C00T 113.6(2) . . ?
C009 C00A C25 107.64(18) . . ?
C009 C00A C24 138.97(19) . . ?
C25 C00A C24 113.38(18) . . ?
N1 C009 C00A 106.46(18) . . ?
N1 C009 C00C 119.88(19) . . ?
C00A C009 C00C 133.61(19) . . ?
O001 C00C C26 120.31(19) . . ?
O001 C00C C009 115.01(18) . . ?
C26 C00C C009 124.6(2) . . ?
C00D C26 C00C 119.0(2) . . ?
O003 C00D C26 120.84(19) . . ?
O003 C00D C00J 114.1(2) . . ?
C26 C00D C00J 125.1(2) . . ?
N2 C00J C00R 106.10(19) . . ?
N2 C00J C00D 118.7(2) . . ?
C00R C00J C00D 135.0(2) . . ?
C00J C00R C00X 108.1(2) . . ?
C00J C00R C01D 138.5(2) . . ?
C00X C00R C01D 113.4(2) . . ?
C00R C01D C01L 105.6(3) . . ?
C00R C01D C018 106.1(2) . . ?
C01L C01D C018 106.2(2) . . ?
C01M C01L C01D 112.1(2) . . ?
C01L C01M C01F 112.1(3) . . ?
C00X C01F C013 106.4(2) . . ?
C00X C01F C01M 106.8(2) . . ?
C013 C01F C01M 104.4(3) . . ?
C018 C013 C01F 113.3(3) . . ?
C013 C018 C01D 112.3(3) . . ?
C010 C00X C00R 108.5(2) . . ?
C010 C00X C01F 137.7(2) . . ?
C00R C00X C01F 113.8(3) . . ?
N2 C010 C00X 106.9(2) . . ?
N2 C010 C27 127.6(3) . . ?
C00X C010 C27 124.8(3) . . ?
N2 C010 C37 112.2(3) . . ?
C00X C010 C37 140.2(3) . . ?
C010 C27 C01Q 118.2(5) . . ?
C010 C27 C014 125.6(5) . . ?
C01Q C27 C014 115.1(4) . . ?
C27 C01Q C01S 122.1(4) . . ?
C01R C01S C01Q 116.6(4) . . ?
C01R C01S C30 123.0(4) . . ?
C01Q C01S C30 120.3(4) . . ?
O6 C01R C01S 121.7(4) . . ?
O6 C01R C28 115.3(4) . . ?
C01S C01R C28 123.0(4) . . ?
C014 C28 C01R 115.5(5) . . ?
C014 C28 C016 123.6(5) . . ?
C01R C28 C016 119.4(5) . . ?
C28 C014 C27 126.1(4) . . ?
C37 C014 C38 111.1(5) . . ?
C31 C37 C014 125.0(5) . . ?
C31 C37 C010 125.5(5) . . ?
C014 C37 C010 109.3(5) . . ?
C37 C31 C32 122.8(5) . . ?
C31 C32 C34 115.5(5) . . ?
C31 C32 C33 121.7(4) . . ?
C34 C32 C33 122.8(4) . . ?
O7 C34 C38 116.6(5) . . ?
O7 C34 C32 120.2(5) . . ?
C38 C34 C32 123.2(5) . . ?
C34 C38 C014 121.8(5) . . ?
C34 C38 C016 125.5(5) . . ?
C014 C38 C016 112.2(5) . . ?
C01J C016 C01O 107.3(3) . . ?
C01J C016 C01P 107.9(4) . . ?
C01O C016 C01P 109.5(4) . . ?
C01J C016 C38 114.4(3) . . ?
C01O C016 C38 99.0(4) . . ?
C01P C016 C38 117.9(4) . . ?
C01J C016 C28 105.9(3) . . ?
C01O C016 C28 121.2(4) . . ?
C01P C016 C28 104.3(3) . . ?
C01V C30 C01Z 106.7(5) . . ?
C01V C30 C01S 109.9(4) . . ?
C01Z C30 C01S 111.0(4) . . ?
C01V C30 C01E 108.6(4) . . ?
C01Z C30 C01E 108.2(4) . . ?
C01S C30 C01E 112.3(4) . . ?
C01E C33 C35 114.7(5) . . ?
C01E C33 C36 103.8(5) . . ?
C35 C33 C36 107.1(6) . . ?
C01E C33 C32 107.9(4) . . ?
C35 C33 C32 112.5(5) . . ?
C36 C33 C32 110.5(4) . . ?
O002 C00E C00V 127.6(2) . . ?
O002 C00E C00L 110.5(2) . . ?
C00V C00E C00L 121.8(2) . . ?
O004 C00L C00P 127.7(2) . . ?
O004 C00L C00E 110.89(19) . . ?
C00P C00L C00E 121.4(3) . . ?
C00L C00P C00U 117.1(3) . . ?
C011 C00U C00P 121.5(2) . . ?
C00U C011 C00V 121.3(3) . . ?
C00E C00V C011 116.8(3) . . ?
C00C O001 B01G 120.09(17) . . ?
C00D O003 B01G 118.68(18) . . ?
C00E O002 B01G 105.77(18) . . ?
C00L O004 B01G 105.59(19) . . ?
C008 N1 C009 110.53(18) . . ?
C010 N2 C00J 110.4(2) . . ?
O004 B01G O002 107.23(19) . . ?
O004 B01G O003 110.7(2) . . ?
O002 B01G O003 109.65(18) . . ?
O004 B01G O001 108.90(17) . . ?
O002 B01G O001 110.8(2) . . ?
O003 B01G O001 109.52(19) . . ?
C46 C40 C45 103.9(11) . . ?
C51 C45 C40 136.0(16) . . ?
C40 C45 C48 101.2(11) . . ?
C40 C45 C50 174.4(18) . . ?
C47 C46 C40 107.6(11) . . ?
C49 C48 C45 104.4(14) . . ?
C45 C50 C53 164.6(16) . . ?
C45 C51 C52 99(2) . . ?
 
loop_
 _geom_torsion_atom_site_label_1
 _geom_torsion_atom_site_label_2
 _geom_torsion_atom_site_label_3
 _geom_torsion_atom_site_label_4
 _geom_torsion
 _geom_torsion_site_symmetry_1
 _geom_torsion_site_symmetry_2
 _geom_torsion_site_symmetry_3
 _geom_torsion_site_symmetry_4
 _geom_torsion_publ_flag
C012 C00Q C23 C00N -3.6(4) . . . . ?
C00W C00Q C23 C00N 114.5(3) . . . . ?
C019 C00Q C23 C00N -121.6(3) . . . . ?
C012 C00Q C23 C00G 174.3(2) . . . . ?
C00W C00Q C23 C00G -67.6(3) . . . . ?
C019 C00Q C23 C00G 56.3(3) . . . . ?
C00N C23 C00G O005 -179.1(2) . . . . ?
C00Q C23 C00G O005 2.9(4) . . . . ?
C00N C23 C00G C00O 1.5(4) . . . . ?
C00Q C23 C00G C00O -176.5(2) . . . . ?
O005 C00G C00O C22 179.8(2) . . . . ?
C23 C00G C00O C22 -0.8(4) . . . . ?
O005 C00G C00O C00S -1.1(3) . . . . ?
C23 C00G C00O C00S 178.3(2) . . . . ?
C00G C00O C22 C00F -0.1(4) . . . . ?
C00S C00O C22 C00F -179.3(2) . . . . ?
C00O C22 C00F C00N 0.3(4) . . . . ?
C00O C22 C00F C008 178.1(2) . . . . ?
C22 C00F C00N C23 0.5(4) . . . . ?
C008 C00F C00N C23 -177.2(2) . . . . ?
C00G C23 C00N C00F -1.3(4) . . . . ?
C00Q C23 C00N C00F 176.7(2) . . . . ?
C22 C00O C00S C01A 116.4(3) . . . . ?
C00G C00O C00S C01A -62.7(3) . . . . ?
C22 C00O C00S C015 -2.7(3) . . . . ?
C00G C00O C00S C015 178.1(2) . . . . ?
C22 C00O C00S C00Y -120.9(2) . . . . ?
C00G C00O C00S C00Y 60.0(3) . . . . ?
C00N C00F C008 N1 -40.5(4) . . . . ?
C22 C00F C008 N1 141.8(2) . . . . ?
C00N C00F C008 C25 141.1(3) . . . . ?
C22 C00F C008 C25 -36.6(4) . . . . ?
N1 C008 C25 C00A -1.8(3) . . . . ?
C00F C008 C25 C00A 176.8(2) . . . . ?
N1 C008 C25 C00T 176.6(3) . . . . ?
C00F C008 C25 C00T -4.8(4) . . . . ?
C008 C25 C00T C01C -124.8(3) . . . . ?
C00A C25 C00T C01C 53.5(3) . . . . ?
C008 C25 C00T C017 123.2(3) . . . . ?
C00A C25 C00T C017 -58.6(3) . . . . ?
C25 C00T C017 C00Z 55.5(3) . . . . ?
C01C C00T C017 C00Z -57.0(3) . . . . ?
C00T C017 C00Z C24 0.9(3) . . . . ?
C017 C00Z C24 C00A -56.7(3) . . . . ?
C017 C00Z C24 C01B 55.8(3) . . . . ?
C00A C24 C01B C01C 54.6(3) . . . . ?
C00Z C24 C01B C01C -57.4(3) . . . . ?
C24 C01B C01C C00T 0.0(4) . . . . ?
C25 C00T C01C C01B -53.9(3) . . . . ?
C017 C00T C01C C01B 58.0(3) . . . . ?
C008 C25 C00A C009 0.7(3) . . . . ?
C00T C25 C00A C009 -178.08(19) . . . . ?
C008 C25 C00A C24 179.88(19) . . . . ?
C00T C25 C00A C24 1.1(3) . . . . ?
C01B C24 C00A C009 123.4(3) . . . . ?
C00Z C24 C00A C009 -124.3(3) . . . . ?
C01B C24 C00A C25 -55.4(3) . . . . ?
C00Z C24 C00A C25 56.9(3) . . . . ?
C25 C00A C009 N1 0.7(2) . . . . ?
C24 C00A C009 N1 -178.2(3) . . . . ?
C25 C00A C009 C00C -176.6(2) . . . . ?
C24 C00A C009 C00C 4.5(5) . . . . ?
N1 C009 C00C O001 3.9(3) . . . . ?
C00A C009 C00C O001 -179.1(2) . . . . ?
N1 C009 C00C C26 -173.8(2) . . . . ?
C00A C009 C00C C26 3.2(4) . . . . ?
O001 C00C C26 C00D -7.9(3) . . . . ?
C009 C00C C26 C00D 169.7(2) . . . . ?
C00C C26 C00D O003 3.7(4) . . . . ?
C00C C26 C00D C00J -175.7(2) . . . . ?
O003 C00D C00J N2 -0.3(3) . . . . ?
C26 C00D C00J N2 179.1(2) . . . . ?
O003 C00D C00J C00R 173.5(3) . . . . ?
C26 C00D C00J C00R -7.1(4) . . . . ?
N2 C00J C00R C00X 1.5(3) . . . . ?
C00D C00J C00R C00X -172.9(3) . . . . ?
N2 C00J C00R C01D -179.0(3) . . . . ?
C00D C00J C00R C01D 6.6(6) . . . . ?
C00J C00R C01D C01L 123.2(4) . . . . ?
C00X C00R C01D C01L -57.3(3) . . . . ?
C00J C00R C01D C018 -124.4(3) . . . . ?
C00X C00R C01D C018 55.1(3) . . . . ?
C00R C01D C01L C01M 58.1(4) . . . . ?
C018 C01D C01L C01M -54.2(5) . . . . ?
C01D C01L C01M C01F -3.4(6) . . . . ?
C01L C01M C01F C00X -52.6(5) . . . . ?
C01L C01M C01F C013 59.8(4) . . . . ?
C00X C01F C013 C018 54.1(3) . . . . ?
C01M C01F C013 C018 -58.5(3) . . . . ?
C01F C013 C018 C01D 1.0(3) . . . . ?
C00R C01D C018 C013 -55.7(3) . . . . ?
C01L C01D C018 C013 56.3(3) . . . . ?
C00J C00R C00X C010 -1.0(3) . . . . ?
C01D C00R C00X C010 179.3(2) . . . . ?
C00J C00R C00X C01F -179.9(2) . . . . ?
C01D C00R C00X C01F 0.5(4) . . . . ?
C013 C01F C00X C010 125.8(4) . . . . ?
C01M C01F C00X C010 -123.2(4) . . . . ?
C013 C01F C00X C00R -55.8(3) . . . . ?
C01M C01F C00X C00R 55.2(4) . . . . ?
C00R C00X C010 N2 0.1(3) . . . . ?
C01F C00X C010 N2 178.6(3) . . . . ?
C00R C00X C010 C27 -171.4(4) . . . . ?
C01F C00X C010 C27 7.0(6) . . . . ?
C00R C00X C010 C37 170.2(4) . . . . ?
C01F C00X C010 C37 -11.3(7) . . . . ?
N2 C010 C27 C01Q -35.0(7) . . . . ?
C00X C010 C27 C01Q 134.8(4) . . . . ?
N2 C010 C27 C014 132.1(4) . . . . ?
C00X C010 C27 C014 -58.1(7) . . . . ?
C010 C27 C01Q C01S 176.8(4) . . . . ?
C014 C27 C01Q C01S 8.3(7) . . . . ?
C27 C01Q C01S C01R -3.4(7) . . . . ?
C27 C01Q C01S C30 173.1(5) . . . . ?
C01Q C01S C01R O6 -179.4(4) . . . . ?
C30 C01S C01R O6 4.2(8) . . . . ?
C01Q C01S C01R C28 3.0(7) . . . . ?
C30 C01S C01R C28 -173.4(5) . . . . ?
O6 C01R C28 C014 174.1(5) . . . . ?
C01S C01R C28 C014 -8.1(8) . . . . ?
O6 C01R C28 C016 8.0(8) . . . . ?
C01S C01R C28 C016 -174.3(5) . . . . ?
C01R C28 C014 C27 14.5(8) . . . . ?
C016 C28 C014 C27 180.0(5) . . . . ?
C010 C27 C014 C28 177.8(5) . . . . ?
C01Q C27 C014 C28 -14.8(8) . . . . ?
C38 C014 C37 C31 8.7(8) . . . . ?
C38 C014 C37 C010 -177.1(4) . . . . ?
N2 C010 C37 C31 -26.7(7) . . . . ?
C00X C010 C37 C31 163.5(5) . . . . ?
N2 C010 C37 C014 159.1(3) . . . . ?
C00X C010 C37 C014 -10.6(7) . . . . ?
C014 C37 C31 C32 -5.3(9) . . . . ?
C010 C37 C31 C32 -178.5(5) . . . . ?
C37 C31 C32 C34 0.3(8) . . . . ?
C37 C31 C32 C33 179.5(6) . . . . ?
C31 C32 C34 O7 179.8(5) . . . . ?
C33 C32 C34 O7 0.6(8) . . . . ?
C31 C32 C34 C38 -0.1(8) . . . . ?
C33 C32 C34 C38 -179.3(6) . . . . ?
O7 C34 C38 C014 -175.4(5) . . . . ?
C32 C34 C38 C014 4.5(9) . . . . ?
O7 C34 C38 C016 -4.2(9) . . . . ?
C32 C34 C38 C016 175.7(5) . . . . ?
C37 C014 C38 C34 -8.3(8) . . . . ?
C37 C014 C38 C016 179.5(4) . . . . ?
C34 C38 C016 C01J 167.5(6) . . . . ?
C014 C38 C016 C01J -20.6(6) . . . . ?
C34 C38 C016 C01O 53.8(7) . . . . ?
C014 C38 C016 C01O -134.3(5) . . . . ?
C34 C38 C016 C01P -64.0(8) . . . . ?
C014 C38 C016 C01P 107.9(6) . . . . ?
C014 C28 C016 C01J 26.0(7) . . . . ?
C01R C28 C016 C01J -169.1(5) . . . . ?
C014 C28 C016 C01O -96.3(6) . . . . ?
C01R C28 C016 C01O 68.6(7) . . . . ?
C014 C28 C016 C01P 139.8(6) . . . . ?
C01R C28 C016 C01P -55.3(7) . . . . ?
C01R C01S C30 C01V 60.2(6) . . . . ?
C01Q C01S C30 C01V -116.1(5) . . . . ?
C01R C01S C30 C01Z 178.0(5) . . . . ?
C01Q C01S C30 C01Z 1.8(7) . . . . ?
C01R C01S C30 C01E -60.7(6) . . . . ?
C01Q C01S C30 C01E 123.0(4) . . . . ?
C31 C32 C33 C01E -109.6(5) . . . . ?
C34 C32 C33 C01E 69.5(7) . . . . ?
C31 C32 C33 C35 122.8(6) . . . . ?
C34 C32 C33 C35 -58.0(7) . . . . ?
C31 C32 C33 C36 3.1(8) . . . . ?
C34 C32 C33 C36 -177.7(6) . . . . ?
O002 C00E C00L O004 -0.1(3) . . . . ?
C00V C00E C00L O004 -179.6(2) . . . . ?
O002 C00E C00L C00P 179.85(19) . . . . ?
C00V C00E C00L C00P 0.4(3) . . . . ?
O004 C00L C00P C00U 179.9(2) . . . . ?
C00E C00L C00P C00U 0.0(3) . . . . ?
C00L C00P C00U C011 -0.4(3) . . . . ?
C00P C00U C011 C00V 0.4(4) . . . . ?
O002 C00E C00V C011 -179.7(2) . . . . ?
C00L C00E C00V C011 -0.4(3) . . . . ?
C00U C011 C00V C00E 0.0(4) . . . . ?
C26 C00C O001 B01G -12.9(3) . . . . ?
C009 C00C O001 B01G 169.4(2) . . . . ?
C26 C00D O003 B01G 21.0(3) . . . . ?
C00J C00D O003 B01G -159.6(2) . . . . ?
C00V C00E O002 B01G -179.8(2) . . . . ?
C00L C00E O002 B01G 0.8(2) . . . . ?
C00P C00L O004 B01G 179.5(2) . . . . ?
C00E C00L O004 B01G -0.6(2) . . . . ?
C25 C008 N1 C009 2.2(3) . . . . ?
C00F C008 N1 C009 -176.5(2) . . . . ?
C00A C009 N1 C008 -1.8(3) . . . . ?
C00C C009 N1 C008 175.9(2) . . . . ?
C00X C010 N2 C00J 0.8(3) . . . . ?
C27 C010 N2 C00J 172.1(4) . . . . ?
C37 C010 N2 C00J -172.4(3) . . . . ?
C00R C00J N2 C010 -1.4(3) . . . . ?
C00D C00J N2 C010 174.0(2) . . . . ?
C00L O004 B01G O002 1.0(2) . . . . ?
C00L O004 B01G O003 -118.6(2) . . . . ?
C00L O004 B01G O001 121.0(2) . . . . ?
C00E O002 B01G O004 -1.1(2) . . . . ?
C00E O002 B01G O003 119.15(19) . . . . ?
C00E O002 B01G O001 -119.82(19) . . . . ?
C00D O003 B01G O004 -158.08(19) . . . . ?
C00D O003 B01G O002 83.8(2) . . . . ?
C00D O003 B01G O001 -38.0(3) . . . . ?
C00C O001 B01G O004 155.4(2) . . . . ?
C00C O001 B01G O002 -86.9(2) . . . . ?
C00C O001 B01G O003 34.2(3) . . . . ?
C46 C40 C45 C51 -170(3) . . . . ?
C46 C40 C45 C48 -169(3) . . . . ?
C45 C40 C46 C47 -151.8(19) . . . . ?
C40 C45 C48 C49 160(3) . . . . ?
C40 C45 C51 C52 157(4) . . . . ?
 
_refine_diff_density_max    1.523
_refine_diff_density_min   -0.569
_refine_diff_density_rms    0.078

_shelx_res_file
;

    hk-14-1.res created by SHELXL-2014/7

TITL 240929_hk-14-1_a.res in C2/c
REM  Yadorkari-X generated
CELL 0.81022 31.8519 11.2078 32.2572 90.0000 98.5510 90.0000
ZERR 8.0 0.0002 0.0001 0.0002 0.0000 0.0010 0.0000
LATT 7
SYMM -X, +Y, 1/2-Z
REM  SPGR C2/c monoclinic
SFAC C H B N O
DISP    C     0.00448    0.00218        15.04
DISP    H     0.00000    0.00000         0.67
DISP    B     0.00225    0.00092         8.14
DISP    N     0.00848    0.00444        26.77
DISP    O     0.01459    0.00813        45.29
UNIT 504 632 8 16 48
SIZE 0.78 0.04 0.03
TEMP -173.0
L.S. 10
FMAP 2
PLAN -100
ACTA
CONF
LIST 4

DFIX 1.54 0.01 C48 C45
DFIX 1.54 0.02 C49 C48
DFIX 1.54 0.02 C40 C46
DFIX 1.54 0.001 C40 C45
DFIX 1.54 0.008 C46 C47
DFIX 1.54 0.02 C51 C45
DFIX 1.54 0.02 C51 C52
DFIX 1.54 0.01 C50 C45
DANG 2.515 0.02 C49 C45
DANG 2.515 0.02 C40 C47
DANG 2.515 0.02 C45 C46
DANG 2.515 0.02 C40 C48
ISOR 0.01 C45
SIMU 0.01 C45 C40 C48
SUMP 1.000 0.00010 1 3 1 4 1 5

WGHT    0.154600   24.009602
EXTI    0.000587
FVAR       0.12130   0.51529   0.24703   0.46765   0.28531
C019  1    0.477497    0.697860    0.877186    11.00000    0.03012    0.04913 =
         0.06418   -0.02082    0.01713   -0.00035
AFIX 137
H32   2    0.502987    0.673304    0.896117    11.00000   -1.50000
H33   2    0.453230    0.650030    0.882861    11.00000   -1.50000
H34   2    0.471818    0.782445    0.881692    11.00000   -1.50000
AFIX   0
C00W  1    0.444309    0.710397    0.800616    11.00000    0.02512    0.02713 =
         0.06681   -0.00619    0.01805    0.00097
AFIX 137
H9    2    0.436387    0.793422    0.805021    11.00000   -1.50000
H10   2    0.421029    0.657543    0.805505    11.00000   -1.50000
H11   2    0.449929    0.700423    0.771762    11.00000   -1.50000
AFIX   0
C012  1    0.518781    0.768481    0.823344    11.00000    0.02620    0.02394 =
         0.08475   -0.01078    0.02133   -0.00191
AFIX 137
H18   2    0.524590    0.759699    0.794507    11.00000   -1.50000
H19   2    0.544831    0.753381    0.842931    11.00000   -1.50000
H20   2    0.508803    0.849718    0.827480    11.00000   -1.50000
AFIX   0
C00Q  1    0.484512    0.678656    0.831357    11.00000    0.02198    0.02821 =
         0.06269   -0.01017    0.01884   -0.00116
C23   1    0.498550    0.549248    0.824168    11.00000    0.02283    0.02567 =
         0.04611   -0.00351    0.01532   -0.00123
C00G  1    0.474260    0.449712    0.833033    11.00000    0.02191    0.03407 =
         0.03777   -0.00072    0.01394   -0.00212
C00O  1    0.488099    0.331544    0.828678    11.00000    0.02354    0.02787 =
         0.03517    0.00485    0.00884   -0.00444
C22   1    0.526759    0.315764    0.814627    11.00000    0.02486    0.02320 =
         0.03657    0.00190    0.00942   -0.00079
AFIX  43
H4    2    0.536748    0.236892    0.811487    11.00000   -1.20000
AFIX   0
C00F  1    0.551520    0.411329    0.804937    11.00000    0.02233    0.02301 =
         0.03806    0.00087    0.01339    0.00020
C00N  1    0.536904    0.526471    0.809737    11.00000    0.02423    0.02270 =
         0.05066   -0.00020    0.01876   -0.00179
AFIX  43
H5    2    0.553591    0.591899    0.802964    11.00000   -1.20000
AFIX   0
C00S  1    0.462062    0.223224    0.839517    11.00000    0.02526    0.03245 =
         0.04507    0.01209    0.00859   -0.00611
C01A  1    0.458194    0.226014    0.886324    11.00000    0.04046    0.06425 =
         0.04554    0.02041    0.00713   -0.01520
AFIX 137
H35   2    0.442244    0.297076    0.892397    11.00000   -1.50000
H36   2    0.486605    0.228396    0.902851    11.00000   -1.50000
H37   2    0.443261    0.154352    0.893640    11.00000   -1.50000
AFIX   0
C00Y  1    0.418092    0.222654    0.812378    11.00000    0.02771    0.03768 =
         0.05322    0.01379    0.00543   -0.00973
AFIX 137
H12   2    0.421392    0.231481    0.782810    11.00000   -1.50000
H13   2    0.401136    0.289030    0.820705    11.00000   -1.50000
H14   2    0.403718    0.147087    0.816321    11.00000   -1.50000
AFIX   0
C015  1    0.483557    0.105473    0.830576    11.00000    0.03573    0.02927 =
         0.08074    0.01421    0.01239   -0.00573
AFIX 137
H25   2    0.465982    0.038399    0.837235    11.00000   -1.50000
H26   2    0.511521    0.100674    0.847895    11.00000   -1.50000
H27   2    0.486901    0.102106    0.800885    11.00000   -1.50000
AFIX   0
C008  1    0.592602    0.385809    0.791579    11.00000    0.02425    0.01961 =
         0.03819    0.00017    0.01405   -0.00051
C25   1    0.622168    0.297615    0.804969    11.00000    0.02322    0.02158 =
         0.03359   -0.00022    0.00959    0.00048
C00T  1    0.627779    0.201585    0.837736    11.00000    0.02642    0.03045 =
         0.03400    0.00589    0.00951    0.00231
AFIX  13
H79   2    0.604221    0.199641    0.855049    11.00000   -1.20000
AFIX   0
C017  1    0.631866    0.084180    0.813716    11.00000    0.04958    0.02388 =
         0.05560    0.00778    0.01851    0.00521
AFIX  23
H28   2    0.637513    0.017555    0.833927    11.00000   -1.20000
H29   2    0.604815    0.067421    0.795242    11.00000   -1.20000
AFIX   0
C00Z  1    0.666906    0.091993    0.788008    11.00000    0.03980    0.02317 =
         0.06552    0.00197    0.01787    0.00843
AFIX  23
H15   2    0.655235    0.079666    0.758122    11.00000   -1.20000
H16   2    0.687755    0.027786    0.796526    11.00000   -1.20000
AFIX   0
C24   1    0.689565    0.213908    0.793147    11.00000    0.02439    0.02879 =
         0.03511    0.00329    0.00923    0.00676
AFIX  13
H78   2    0.713319    0.220606    0.776199    11.00000   -1.20000
AFIX   0
C01B  1    0.704326    0.229120    0.840139    11.00000    0.02872    0.06657 =
         0.03856    0.00296    0.00373    0.00876
AFIX  43
H82   2    0.733123    0.241800    0.851936    11.00000   -1.20000
AFIX   0
C01C  1    0.671311    0.222522    0.863932    11.00000    0.03244    0.06993 =
         0.03606    0.01069    0.00516   -0.00017
AFIX  43
H83   2    0.675419    0.230276    0.893587    11.00000   -1.20000
AFIX   0
C00A  1    0.655402    0.305437    0.781291    11.00000    0.02309    0.02182 =
         0.03278    0.00006    0.00865    0.00211
C009  1    0.646507    0.400062    0.753405    11.00000    0.02079    0.02311 =
         0.03759    0.00164    0.01316    0.00275
C00C  1    0.666975    0.446996    0.720847    11.00000    0.02170    0.02468 =
         0.03736    0.00291    0.01078    0.00149
C26   1    0.703159    0.398410    0.707956    11.00000    0.02303    0.02871 =
         0.03816    0.00532    0.01306    0.00541
AFIX  43
H3    2    0.718666    0.337252    0.723890    11.00000   -1.20000
AFIX   0
C00D  1    0.716264    0.440765    0.671393    11.00000    0.02122    0.03056 =
         0.03665    0.00120    0.01036    0.00123
C00J  1    0.750724    0.394424    0.653158    11.00000    0.02438    0.03052 =
         0.03687   -0.00300    0.01337   -0.00335
C00R  1    0.782310    0.310858    0.665040    11.00000    0.02687    0.02869 =
         0.06124   -0.00197    0.02207    0.00013
C01D  1    0.794386    0.221544    0.699583    11.00000    0.02934    0.03637 =
         0.10392    0.02252    0.03474    0.01094
AFIX  13
H84   2    0.774278    0.221007    0.720620    11.00000   -1.20000
AFIX   0
C01L  1    0.796675    0.100813    0.677601    11.00000    0.04560    0.02698 =
         0.19925    0.01464    0.05672    0.00065
AFIX  23
H86   2    0.804927    0.038296    0.698942    11.00000   -1.20000
H87   2    0.768220    0.080355    0.662497    11.00000   -1.20000
AFIX   0
C01M  1    0.826719    0.102062    0.648359    11.00000    0.04541    0.03322 =
         0.19969   -0.03336    0.04183    0.00061
AFIX  23
H53   2    0.812206    0.077448    0.620383    11.00000   -1.20000
H54   2    0.849491    0.043461    0.657442    11.00000   -1.20000
AFIX   0
C01F  1    0.846695    0.226416    0.644962    11.00000    0.03616    0.04322 =
         0.09602   -0.01363    0.03722    0.00549
AFIX  13
H85   2    0.866566    0.229444    0.623724    11.00000   -1.20000
AFIX   0
C013  1    0.868373    0.253296    0.688995    11.00000    0.02978    0.03220 =
         0.08305    0.01045    0.02361    0.00654
AFIX  43
H80   2    0.897889    0.269291    0.695732    11.00000   -1.20000
AFIX   0
C018  1    0.840259    0.252214    0.719130    11.00000    0.03263    0.04032 =
         0.08969    0.02769    0.02812    0.01430
AFIX  43
H81   2    0.848701    0.268518    0.748070    11.00000   -1.20000
AFIX   0
C00X  1    0.810423    0.313890    0.635888    11.00000    0.02940    0.03631 =
         0.05659   -0.01356    0.02116   -0.00309
C010  1    0.796164    0.396914    0.605736    11.00000    0.02470    0.06083 =
         0.03641   -0.02067    0.01309   -0.00964
PART 1
C27   1    0.812866    0.413780    0.569095    21.00000    0.02526    0.02104 =
         0.02383    0.00412    0.00644   -0.00047
C01Q  1    0.784833    0.426061    0.531932    21.00000    0.02368    0.03156 =
         0.02950    0.00555    0.00728    0.00005
AFIX  43
H61   2    0.755236    0.418404    0.532590    21.00000   -1.20000
AFIX   0
C01S  1    0.798825    0.449343    0.493587    21.00000    0.02906    0.03690 =
         0.02472    0.00648    0.00323   -0.00197
C01R  1    0.842515    0.466206    0.494705    21.00000    0.03324    0.04208 =
         0.02390    0.00318    0.01440   -0.00488
C28   1    0.872071    0.455190    0.531794    21.00000    0.02452    0.03836 =
         0.02566   -0.00009    0.00523   -0.00437
PART 0
C014  1    0.855589    0.442584    0.566394    11.00000    0.02558    0.07392 =
         0.03019   -0.01777    0.00917   -0.00831
PART 1
AFIX  43
H23   2    0.874057    0.453840    0.592059    21.00000   -1.20000
PART 2
AFIX  43
H24   2    0.872529    0.392251    0.585849   -21.00000   -1.20000
AFIX   0
C37   1    0.811430    0.464784    0.566428   -21.00000    0.02758    0.03537 =
         0.02414   -0.00371    0.01140   -0.00465
C31   1    0.785184    0.525148    0.535315   -21.00000    0.02608    0.05069 =
         0.02841   -0.00575    0.01147   -0.00286
AFIX  43
H68   2    0.755703    0.529449    0.537023   -21.00000   -1.20000
AFIX   0
C32   1    0.800260    0.580341    0.501313   -21.00000    0.02694    0.05061 =
         0.02808   -0.00008    0.00622    0.00012
C34   1    0.844479    0.569835    0.500710   -21.00000    0.03032    0.05035 =
         0.02359   -0.00487    0.01155   -0.00576
C38   1    0.871798    0.509536    0.531420   -21.00000    0.02548    0.04412 =
         0.02725   -0.00519    0.00931   -0.00784
PART 0
C016  1    0.920251    0.487665    0.530910    11.00000    0.02444    0.09153 =
         0.03245   -0.00905    0.01064   -0.00833
C01P  1    0.932916    0.410549    0.496088    11.00000    0.06501    0.21761 =
         0.11073   -0.10310    0.06370   -0.05825
AFIX 137
H58   2    0.963204    0.421518    0.494724    11.00000   -1.50000
H59   2    0.916291    0.433816    0.469272    11.00000   -1.50000
H60   2    0.927424    0.326550    0.501795    11.00000   -1.50000
AFIX   0
C01O  1    0.933875    0.614351    0.525227    11.00000    0.08075    0.09667 =
         0.13031    0.04251    0.06685    0.01428
AFIX 137
H55   2    0.927298    0.663065    0.548660    11.00000   -1.50000
H56   2    0.918698    0.645986    0.498863    11.00000   -1.50000
H57   2    0.964506    0.616558    0.524456    11.00000   -1.50000
AFIX   0
C01J  1    0.944126    0.443901    0.571811    11.00000    0.02400    0.12225 =
         0.06587    0.02458    0.01216    0.00294
AFIX 137
H48   2    0.938257    0.358880    0.575133    11.00000   -1.50000
H49   2    0.935034    0.488824    0.594982    11.00000   -1.50000
H50   2    0.974646    0.455476    0.571972    11.00000   -1.50000
PART 1
AFIX   0
C30   1    0.767155    0.448311    0.452525    21.00000    0.03319    0.05362 =
         0.02672    0.00942    0.00203   -0.00559
C01V  1    0.778381    0.348202    0.424072    21.00000    0.04333    0.05700 =
         0.02788    0.00124   -0.00081   -0.01550
AFIX 137
H62   2    0.808245    0.355337    0.420303    21.00000   -1.50000
H63   2    0.760337    0.354031    0.396757    21.00000   -1.50000
H64   2    0.773775    0.270920    0.436877    21.00000   -1.50000
PART 0
AFIX   0
C01E  1    0.766893    0.573332    0.427296    11.00000    0.04676    0.06660 =
         0.03960    0.00630    0.00287    0.00716
PART 1
AFIX 137
H116  2    0.795859    0.592871    0.422781    21.00000    0.13898
H117  2    0.756037    0.636860    0.443685    21.00000    0.08562
H118  2    0.748623    0.565904    0.400157    21.00000    0.06918
PART 2
AFIX 137
H119  2    0.741938    0.598684    0.407769   -21.00000    0.04371
H120  2    0.764133    0.488749    0.434106   -21.00000    0.05429
H121  2    0.792503    0.585016    0.414289   -21.00000    0.02009
AFIX   0
C33   1    0.770122    0.646320    0.466784   -21.00000    0.03370    0.06258 =
         0.03406    0.00618    0.01114    0.00897
PART 1
C01Z  1    0.721771    0.423598    0.461158    21.00000    0.03277    0.07504 =
         0.03764    0.00796   -0.00096   -0.00602
AFIX 137
H42   2    0.712679    0.488227    0.478260    21.00000   -1.20000
H43   2    0.721191    0.347781    0.476197    21.00000   -1.20000
H44   2    0.702515    0.419032    0.434521    21.00000   -1.20000
PART 2
AFIX   0
C36   1    0.724322    0.646722    0.477218   -21.00000    0.03403    0.10142 =
         0.04082    0.01811    0.01066    0.01985
AFIX 137
H72   2    0.705281    0.683741    0.454128   -21.00000   -1.50000
H73   2    0.723457    0.692167    0.503033   -21.00000   -1.50000
H74   2    0.715180    0.564512    0.481111   -21.00000   -1.50000
AFIX   0
C35   1    0.782791    0.774925    0.461996   -21.00000    0.06524    0.05786 =
         0.05938    0.01225    0.01862    0.01494
AFIX 137
H69   2    0.809007    0.778090    0.449520   -21.00000   -1.50000
H70   2    0.787466    0.813360    0.489586   -21.00000   -1.50000
H71   2    0.760118    0.816741    0.443776   -21.00000   -1.50000
PART 0
AFIX   0
C00E  1    0.682700    0.809002    0.677955    11.00000    0.02529    0.03296 =
         0.04072    0.01449    0.01747    0.00647
C00L  1    0.647890    0.790990    0.647067    11.00000    0.02449    0.03886 =
         0.03930    0.01566    0.01792    0.00890
C00P  1    0.627189    0.885101    0.625597    11.00000    0.03178    0.05193 =
         0.04248    0.02298    0.02197    0.01806
AFIX  43
H6    2    0.603421    0.872901    0.604479    11.00000   -1.20000
AFIX   0
C00U  1    0.642696    0.999784    0.636243    11.00000    0.04830    0.04290 =
         0.05439    0.02474    0.03238    0.02332
AFIX  43
H7    2    0.629234    1.066780    0.621910    11.00000   -1.20000
AFIX   0
C011  1    0.676938    1.017554    0.666946    11.00000    0.05380    0.03165 =
         0.06095    0.01132    0.03626    0.00942
AFIX  43
H17   2    0.686520    1.096546    0.673505    11.00000   -1.20000
AFIX   0
C00V  1    0.697980    0.921661    0.688745    11.00000    0.03724    0.03655 =
         0.04841    0.00902    0.02241    0.00337
AFIX  43
H8    2    0.721670    0.933608    0.709972    11.00000   -1.20000
AFIX   0
O005  5    0.435859    0.461261    0.846848    11.00000    0.02363    0.03731 =
         0.05872    0.00365    0.02235   -0.00047
AFIX 147
H75   2    0.428045    0.532872    0.844796    11.00000   -1.50000
AFIX   0
O001  5    0.648270    0.541324    0.701414    11.00000    0.02231    0.02872 =
         0.04389    0.01010    0.01497    0.00581
O003  5    0.696137    0.530528    0.650189    11.00000    0.02733    0.03840 =
         0.04005    0.01152    0.01526    0.00653
O002  5    0.697551    0.703132    0.694624    11.00000    0.02203    0.03217 =
         0.04418    0.01570    0.00906    0.00387
O004  5    0.638695    0.672208    0.642303    11.00000    0.02347    0.03993 =
         0.04330    0.01287    0.00916    0.00491
PART 2
O7    5    0.862553    0.620468    0.468580   -21.00000    0.03416    0.07720 =
         0.03188    0.00857    0.01378   -0.00723
AFIX 147
H77   2    0.843507    0.635640    0.448335   -21.00000   -1.50000
PART 1
AFIX   0
O6    5    0.859791    0.490693    0.458935    21.00000    0.03733    0.07349 =
         0.02407    0.00802    0.01159   -0.01338
AFIX 147
H76   2    0.840339    0.494198    0.438306    21.00000   -1.50000
PART 0
AFIX   0
N1    4    0.608279    0.448610    0.761050    11.00000    0.02295    0.02116 =
         0.04413    0.00609    0.01642    0.00441
AFIX  43
H1    2    0.595897    0.511158    0.748017    11.00000   -1.20000
AFIX   0
N2    4    0.759737    0.444543    0.616320    11.00000    0.02402    0.05016 =
         0.02763   -0.00542    0.01011   -0.00465
AFIX  43
H2    2    0.744200    0.499382    0.601751    11.00000   -1.20000
AFIX   0
B01G  3    0.670275    0.611111    0.672083    11.00000    0.02050    0.03568 =
         0.04060    0.01139    0.01245    0.00443
C40   1    0.407739    0.503005    0.010142    11.00000    0.46494
AFIX  23
H88   2    0.435951    0.486490    0.002032    11.00000   -1.20000
H89   2    0.401420    0.589136    0.006336    11.00000   -1.20000
AFIX   0
C45   1    0.373102    0.426715   -0.015748    11.00000    0.49739
PART 3
AFIX  23
H90   2    0.378127    0.346205   -0.003376    31.00000   -1.20000
H91   2    0.346674    0.455032   -0.006242    31.00000   -1.20000
PART 4
AFIX  23
H92   2    0.344296    0.454235   -0.012275    41.00000   -1.20000
H93   2    0.376136    0.341255   -0.008128    41.00000   -1.20000
PART 5
AFIX  23
H94   2    0.390404    0.417227   -0.038616    51.00000   -1.20000
H95   2    0.355734    0.498144   -0.024492    51.00000   -1.20000
PART 0
AFIX   0
C46   1    0.406245    0.464944    0.054990    11.00000    0.25026
AFIX  23
H96   2    0.376945    0.442176    0.058486    11.00000   -1.20000
H97   2    0.425048    0.395385    0.062298    11.00000   -1.20000
AFIX   0
C47   1    0.420865    0.568847    0.082864    11.00000    0.32806
AFIX  33
H98   2    0.420238    0.546847    0.112169    11.00000   -1.50000
H99   2    0.449902    0.590434    0.079201    11.00000   -1.50000
H100  2    0.401991    0.637039    0.075404    11.00000   -1.50000
PART 4
AFIX   0
C48   1    0.382595    0.449656   -0.061234    41.00000    0.48176
AFIX  23
H101  2    0.370501    0.526891   -0.072083    41.00000   -1.20000
H102  2    0.413552    0.450036   -0.061991    41.00000   -1.20000
AFIX   0
C49   1    0.360989    0.344870   -0.087039    41.00000    0.14111
AFIX  33
H103  2    0.365527    0.352780   -0.116303    41.00000   -1.50000
H104  2    0.373233    0.269429   -0.075599    41.00000   -1.50000
H105  2    0.330469    0.345771   -0.085624    41.00000   -1.50000
PART 5
AFIX   0
C50   1    0.337887    0.341448   -0.038153    51.00000    0.08194
AFIX  23
H106  2    0.355170    0.312518   -0.059198    51.00000   -1.20000
H107  2    0.320738    0.406206   -0.053131    51.00000   -1.20000
PART 3
AFIX   0
C51   1    0.359020    0.400526   -0.062487    31.00000    0.10212
AFIX  23
H108  2    0.383483    0.392272   -0.077951    31.00000   -1.20000
H109  2    0.339280    0.461974   -0.076088    31.00000   -1.20000
AFIX   0
C52   1    0.336334    0.279191   -0.058053    31.00000    0.18673
AFIX  33
H110  2    0.325031    0.248617   -0.085949    31.00000   -1.50000
H111  2    0.356690    0.221833   -0.043631    31.00000   -1.50000
H112  2    0.312999    0.290728   -0.041789    31.00000   -1.50000
PART 5
AFIX   0
C53   1    0.301953    0.242098   -0.048468    51.00000    0.09059
AFIX  33
H113  2    0.291888    0.241151   -0.078691    51.00000   -1.50000
H114  2    0.313710    0.163756   -0.039652    51.00000   -1.50000
H115  2    0.278197    0.260386   -0.033394    51.00000   -1.50000
PART 0

AFIX   0
HKLF 4 1 1 0 0 0 1 0 0 0 1

REM  240929_hk-14-1_a.res in C2/c
REM R1 =  0.0882 for   10964 Fo > 4sig(Fo)  and  0.1024 for all   13653 data
REM    744 parameters refined using     15 restraints

END

WGHT      0.1546     23.9491

REM Highest difference peak  1.523,  deepest hole -0.569,  1-sigma level  0.078
Q1    1   0.8540  0.1429  0.5041  11.00000  0.05    1.52
Q2    1   0.8900  0.0493  0.5095  11.00000  0.05    1.43
Q3    1   0.4422  0.5547  0.0613  11.00000  0.05    1.19
Q4    1   0.8112  0.8554  0.4302  11.00000  0.05    1.12
Q5    1   0.9032  0.0437  0.4568  11.00000  0.05    0.94
Q6    1   0.3917  0.5859  0.0823  11.00000  0.05    0.67
Q7    1   0.4074  0.5364  0.0848  11.00000  0.05    0.64
Q8    1   0.8997 -0.0333  0.5055  11.00000  0.05    0.57
Q9    1   0.8275  0.0998  0.6595  11.00000  0.05    0.54
Q10   1   0.7924  0.2381  0.4702  11.00000  0.05    0.53
Q11   1   0.7663  0.2584  0.4790  11.00000  0.05    0.44
Q12   1   0.8135  0.2689  0.4388  11.00000  0.05    0.44
Q13   1   0.8000  0.0989  0.6881  11.00000  0.05    0.43
Q14   1   0.9420  0.3727  0.5083  11.00000  0.05    0.41
Q15   1   0.6392  0.2987  0.7928  11.00000  0.05    0.36
Q16   1   0.4753  0.2774  0.8342  11.00000  0.05    0.35
Q17   1   0.7302  0.1749  0.8484  11.00000  0.05    0.33
Q18   1   0.4901  0.6142  0.8270  11.00000  0.05    0.32
Q19   1   0.5016  0.7228  0.8260  11.00000  0.05    0.32
Q20   1   0.6784  0.1723  0.9095  11.00000  0.05    0.32
Q21   1   0.9245  0.4405  0.4868  11.00000  0.05    0.32
Q22   1   0.7707  0.5681  0.4637  11.00000  0.05    0.31
Q23   1   0.5196  0.5375  0.8189  11.00000  0.05    0.31
Q24   1   0.5396  0.3631  0.8086  11.00000  0.05    0.30
Q25   1   0.8188  0.1212  0.6281  11.00000  0.05    0.30
Q26   1   0.7984  0.3096  0.6532  11.00000  0.05    0.30
Q27   1   0.6286  0.4260  0.7563  11.00000  0.05    0.30
Q28   1   0.5724  0.3996  0.7979  11.00000  0.05    0.30
Q29   1   0.6025  0.3232  0.7973  11.00000  0.05    0.30
Q30   1   0.7834  0.2463  0.6791  11.00000  0.05    0.30
Q31   1   0.8517  0.0793  0.4510  11.00000  0.05    0.29
Q32   1   0.7369  0.4218  0.6672  11.00000  0.05    0.29
Q33   1   0.9148  0.3640  0.4776  11.00000  0.05    0.29
Q34   1   0.7940  0.1103  0.6578  11.00000  0.05    0.29
Q35   1   0.7119  0.4236  0.6934  11.00000  0.05    0.29
Q36   1   0.6086  0.3375  0.8059  11.00000  0.05    0.29
Q37   1   0.4873  0.4958  0.8286  11.00000  0.05    0.28
Q38   1   0.8720  0.4204  0.5903  11.00000  0.05    0.28
Q39   1   0.5425  0.4660  0.8026  11.00000  0.05    0.28
Q40   1   0.6804  0.0231  0.7777  11.00000  0.05    0.27
Q41   1   0.6230  0.0036  0.8190  11.00000  0.05    0.27
Q42   1   0.4788  0.3842  0.8274  11.00000  0.05    0.27
Q43   1   0.8395  0.1756  0.6486  11.00000  0.05    0.27
Q44   1   0.7211  0.5591  0.4742  11.00000  0.05    0.27
Q45   1   0.7577  0.4329  0.6388  11.00000  0.05    0.26
Q46   1   0.8489  0.1940  0.7406  11.00000  0.05    0.26
Q47   1   0.6856  0.4275  0.7171  11.00000  0.05    0.26
Q48   1   0.8424  0.1784  0.4509  11.00000  0.05    0.26
Q49   1   0.8156  0.5022  0.4974  11.00000  0.05    0.26
Q50   1   0.8384  0.0395  0.6352  11.00000  0.05    0.26
Q51   1   0.5019  0.3249  0.8150  11.00000  0.05    0.26
Q52   1   0.6525  0.3432  0.7611  11.00000  0.05    0.26
Q53   1   0.8961 -0.0811  0.4627  11.00000  0.05    0.25
Q54   1   0.8976  0.4812  0.5316  11.00000  0.05    0.25
Q55   1   0.4412  0.2329  0.8259  11.00000  0.05    0.24
Q56   1   0.6996  0.3992  0.6826  11.00000  0.05    0.24
Q57   1   0.7995  0.5130  0.5045  11.00000  0.05    0.24
Q58   1   0.8243  0.2426  0.7048  11.00000  0.05    0.24
Q59   1   0.8842  0.3391  0.6855  11.00000  0.05    0.24
Q60   1   0.8904  0.1826  0.6948  11.00000  0.05    0.24
Q61   1   0.8672  0.1144  0.4257  11.00000  0.05    0.24
Q62   1   0.8468  0.2352  0.7000  11.00000  0.05    0.23
Q63   1   0.8288  0.2726  0.6405  11.00000  0.05    0.23
Q64   1   0.6545  0.4122  0.7336  11.00000  0.05    0.23
Q65   1   0.6596  0.5723  0.6867  11.00000  0.05    0.23
Q66   1   0.6300  0.2772  0.8244  11.00000  0.05    0.23
Q67   1   0.8416  0.2959  0.7242  11.00000  0.05    0.23
Q68   1   0.8579  0.2612  0.6671  11.00000  0.05    0.23
Q69   1   0.9424  0.6584  0.5278  11.00000  0.05    0.22
Q70   1   0.6883  0.8619  0.6885  11.00000  0.05    0.22
Q71   1   0.8361  0.3329  0.7293  11.00000  0.05    0.22
Q72   1   0.6599  0.8054  0.6716  11.00000  0.05    0.22
Q73   1   0.6902  0.2386  0.8520  11.00000  0.05    0.22
Q74   1   0.6989  0.2171  0.8170  11.00000  0.05    0.22
Q75   1   0.6615  0.4321  0.7447  11.00000  0.05    0.22
Q76   1   0.6498  0.0964  0.8016  11.00000  0.05    0.22
Q77   1   0.6853  0.9610  0.6731  11.00000  0.05    0.21
Q78   1   0.7820  0.7002  0.4548  11.00000  0.05    0.21
Q79   1   0.6681  0.3218  0.8808  11.00000  0.05    0.21
Q80   1   0.4726  0.1635  0.8344  11.00000  0.05    0.21
Q81   1   0.6714  0.2596  0.7878  11.00000  0.05    0.21
Q82   1   0.7600  0.3373  0.6571  11.00000  0.05    0.20
Q83   1   0.6784  0.1538  0.7888  11.00000  0.05    0.20
Q84   1   0.6203  0.2489  0.8160  11.00000  0.05    0.20
Q85   1   0.8124  0.3651  0.6249  11.00000  0.05    0.20
Q86   1   0.6828  0.5622  0.6622  11.00000  0.05    0.19
Q87   1   0.8213  0.5947  0.5017  11.00000  0.05    0.19
Q88   1   0.8646  0.5592  0.4659  11.00000  0.05    0.19
Q89   1   0.7730  0.4934  0.4248  11.00000  0.05    0.19
Q90   1   0.6452  0.4876  0.7011  11.00000  0.05    0.19
Q91   1   0.7192  0.3290  0.8398  11.00000  0.05    0.19
Q92   1   0.6325  0.8424  0.6453  11.00000  0.05    0.19
Q93   1   0.7848  0.4365  0.6082  11.00000  0.05    0.19
Q94   1   0.7100  0.3153  0.7120  11.00000  0.05    0.19
Q95   1   0.6208  0.6790  0.6597  11.00000  0.05    0.19
Q96   1   0.6403  0.7303  0.6466  11.00000  0.05    0.18
Q97   1   0.5995 -0.0415  0.8255  11.00000  0.05    0.18
Q98   1   0.4686  0.6917  0.8051  11.00000  0.05    0.18
Q99   1   0.0067  0.0373 -0.0022  11.00000  0.05    0.18
Q100  1   0.9107  0.6681  0.5214  11.00000  0.05    0.18
;
_shelx_res_checksum   99608

_shelx_hkl_file
;
   0   0   3   -0.02    0.09
   0   0  -3    0.00    0.10
   0   0   3    0.13    0.19
   0   0  -3   -0.08    0.20
   0   0  -3   -0.14    0.12
   0   0   3    0.05    0.14
   0   0   3    0.01    0.09
   0   0  -3    0.09    0.10
   0   0   4  334.65   18.63
   0   0  -4  333.97   18.63
   0   0   4  342.10   18.65
   0   0  -4  364.67   18.65
   0   0   4  336.74   18.64
   0   0  -4  348.49   18.64
   0   0   4  333.61   18.63
   0   0  -4  347.06   18.63
   0   0   5    0.32    0.19
   0   0  -5   -0.06    0.20
   0   0  -5    0.04    0.31
   0   0   5    0.31    0.31
   0   0  -5   -0.58    0.24
   0   0   5    0.37    0.23
   0   0  -5    0.10    0.19
   0   0  -6 8349.77  415.92
   0   0   6 9999.00  415.95
   0   0  -6 9381.64  415.95
   0   0  -6 9435.43  415.92
   0   0   7    0.37    0.26
   0   0  -7    0.03    0.25
   0   0  -7    0.68    0.47
   0   0   7    0.79    0.52
   0   0  -7    0.00    0.31
   0   0   8 2776.86  172.09
   0   0  -8 3242.81  172.09
   0   0  -8 3301.51  172.10
   0   0   8 3432.27  172.12
   0   0  -8 3218.41  172.12
   0   0  -9    0.26    0.26
   0   0   9   -0.10    0.25
   0   0  -9    0.10    0.27
   0   0   9    0.00    0.22
   0   0 -10    1.21    0.28
   0   0  10    1.49    0.27
   0   0  10    2.09    0.27
   0   0 -11    0.17    0.27
   0   0  11    0.33    0.31
   0   0  11   -0.07    0.27
   0   0 -12    3.14    0.36
   0   0  12    2.79    0.38
   0   0  12    2.65    0.34
   0   0 -13   -0.01    0.34
   0   0  13    0.11    0.34
   0   0  13    0.24    0.31
   0   0 -14    1.66    0.39
   0   0  14    0.96    0.40
   0   0  14    0.99    0.33
   0   0 -15    0.29    0.40
   0   0  15   -0.15    0.35
   0   0  15    0.40    0.39
   0   0 -16    2.37    0.45
   0   0 -16    1.86    0.68
   0   0  16    2.21    0.40
   0   0  16    2.57    0.48
   0   0 -17   -0.33    0.40
   0   0  17    0.20    0.43
   0   0  17   -0.30    0.38
   0   0 -17   -0.40    0.67
   0   0  18   31.99    1.99
   0   0 -18   33.04    2.12
   0   0  18   35.63    1.97
   0   0 -18   34.84    1.97
   0   0 -19   -0.55    0.66
   0   0  19   -0.01    0.43
   0   0  19   -0.17    0.35
   0   0 -19    0.06    0.39
   0   0 -20    5.65    0.57
   0   0  20    6.54    0.53
   0   0  20    5.76    0.60
   0   0 -20    6.68    0.76
   0   0 -21   -0.15    0.64
   0   0  21   -0.17    0.47
   0   0  21   -0.01    0.34
   0   0 -21   -0.04    0.40
   0   0 -22  129.63    7.37
   0   0 -22  130.97    7.26
   0   0  22  124.87    7.30
   0   0  22  136.74    7.27
   0   0 -23    0.57    0.43
   0   0  23   -0.49    0.54
   0   0  23    0.16    0.40
   0   0 -23   -0.52    0.77
   0   0 -24   36.96    2.23
   0   0 -24   33.46    2.03
   0   0  24   34.85    2.09
   0   0  24   34.58    2.04
   0   0 -25    0.19    0.48
   0   0  25   -0.39    0.59
   0   0  25   -0.38    0.48
   0   0 -25   -0.41    0.79
   0   0 -26   82.02    5.16
   0   0 -26   89.09    5.05
   0   0  26   95.89    5.11
   0   0  26   90.92    5.05
   0   0 -27    0.11    0.55
   0   0  27    0.35    0.62
   0   0  27    0.13    0.43
   0   0 -27    0.79    0.83
   0   0 -28  109.76    6.56
   0   0 -28  111.51    6.41
   0   0  28  118.73    6.47
   0   0  28  117.08    6.41
   0   0 -29    0.34    0.60
   0   0  29   -0.75    0.67
   0   0  29    0.33    0.54
   0   0 -29    0.22    0.98
   0   0 -30   71.19    4.17
   0   0 -30   69.08    4.36
   0   0  30   75.93    4.18
   0   0  30   74.24    4.24
   0   0 -31    0.27    0.62
   0   0 -31    0.20    1.02
   0   0  31    0.58    0.58
   0   0  31    0.05    0.68
   0   0 -32   14.21    1.08
   0   0 -32   10.32    1.35
   0   0  32   14.25    1.05
   0   0  32   13.34    1.14
   0   0 -33    0.05    0.68
   0   0 -33    0.53    0.88
   0   0  33    1.47    0.63
   0   0  33    0.53    0.70
   0   0 -34    0.04    0.71
   0   0 -34   -0.40    0.77
   0   0  34    0.60    0.60
   0   0  34    0.29    0.77
   0   0 -35    0.79    0.97
   0   0  35    0.17    0.59
   0   0  35   -0.03    0.78
   0   0 -36   10.06    1.36
   0   0  36   10.38    0.93
   0   0  36   11.76    1.12
   0   0 -37   -0.73    1.19
   0   0  37    0.32    0.52
   0   0  37   -0.72    0.85
   0   0 -38    2.82    1.31
   0   0  38    3.11    0.62
   0   0  38    5.00    0.97
   0   0 -39   -0.26    1.31
   0   0  39   -0.25    0.55
   0   0  39    0.34    0.92
   0   0 -40    1.66    1.36
   0   0  40    1.26    0.59
   0   0  40    0.28    0.91
   0   0 -41   -1.42    1.39
   0   0  41    0.64    0.62
   0   0  41    0.57    0.89
   0   0  42    4.75    0.78
   0   0  42    4.19    0.93
   0  -2   0  500.31   27.27
   0  -2   0  495.97   27.28
   0  -2   1  154.62    7.52
   0  -2  -1  135.25    7.51
   0  -2   1  134.54    7.53
   0   2  -1  139.10    7.53
   0  -2   1  139.39    7.50
   0  -2   1  125.87    7.51
   0  -2   2 2726.13  140.83
   0  -2  -2 2582.01  140.84
   0   2   2 1909.29  140.84
   0  -2  -2 2968.90  140.87
   0   2  -2 2979.28  140.86
   0  -2   2 3043.61  140.87
   0  -2   2 2903.92  140.85
   0   2  -2 2521.85  140.84
   0  -2   2 2375.68  140.84
   0  -2  -2 2515.78  140.83
   0  -2   3  122.91    6.71
   0   2  -3  122.99    6.71
   0   2   3  125.95    6.69
   0  -2  -3  137.81    6.69
   0   2   3  117.70    6.68
   0  -2  -3  117.14    6.68
   0  -2  -3  123.48    6.67
   0   2  -3  129.18    6.69
   0   2  -3  114.40    6.67
   0  -2  -3  121.28    6.71
   0  -2   3  125.41    6.69
   0  -2   3  123.35    6.67
   0  -2   3  110.78    6.68
   0  -2   4  980.11   55.58
   0   2  -4 1022.27   55.59
   0  -2   4 1077.18   55.59
   0   2  -4 1004.35   55.60
   0  -2   4 1004.71   55.59
   0   2   4  916.96   55.59
   0  -2  -4 1265.45   55.60
   0  -2  -4 1043.61   55.62
   0   2  -4 1029.41   55.59
   0  -2  -4  984.85   55.58
   0   2  -4 1021.27   55.61
   0  -2   4 1031.40   55.62
   0  -2  -4 1008.94   55.59
   0   2   4 1001.79   55.59
   0   2  -5  992.20   52.21
   0   2  -5  896.81   52.22
   0  -2   5  894.61   52.21
   0   2  -5  998.56   52.23
   0  -2   5 1020.89   52.24
   0   2   5  898.75   52.21
   0  -2  -5  935.01   52.21
   0  -2  -5  922.62   52.21
   0   2   5  984.05   52.20
   0  -2  -5  966.05   52.20
   0   2   5  927.80   52.21
   0  -2   5  959.60   52.21
   0   2  -5  978.92   52.21
   0  -2   5 1010.28   52.22
   0   2   5  990.89   52.24
   0  -2  -5 1001.24   52.25
   0  -2  -6  236.12   12.95
   0  -2   6  238.60   12.96
   0   2  -6  241.20   12.96
   0  -2   6  243.38   12.99
   0   2   6  235.72   12.96
   0   2   6  229.74   12.99
   0  -2  -6  229.77   13.00
   0  -2  -6  230.79   12.96
   0   2   6  236.85   12.95
   0  -2   6  239.72   12.96
   0   2   6  232.07   12.95
   0  -2  -6  231.38   12.95
   0   2  -6  249.95   12.97
   0   2  -6  241.22   12.97
   0   2  -7  307.93   16.97
   0  -2   7  311.36   16.98
   0  -2   7  308.42   17.01
   0   2   7  310.98   16.98
   0  -2  -7  323.94   17.02
   0   2  -7  319.70   16.98
   0   2   7  319.35   16.97
   0  -2  -7  304.28   16.96
   0  -2  -7  299.52   16.97
   0  -2   7  305.65   16.97
   0   2   7  305.71   16.96
   0   2  -7  327.32   16.99
   0   2  -8   10.42    0.70
   0  -2   8   12.54    0.72
   0  -2   8   10.93    0.81
   0   2   8   12.92    0.73
   0  -2  -8   12.52    0.85
   0   2  -8   12.96    0.73
   0   2   8   12.08    0.71
   0  -2  -8   11.47    0.69
   0   2  -8   12.39    0.78
   0   2   8   12.02    0.69
   0  -2   8   11.98    0.73
   0  -2  -8   10.41    0.71
   0   2   9   15.09    0.92
   0   2  -9   16.05    0.97
   0  -2   9   15.67    0.92
   0   2  -9   15.39    0.91
   0  -2   9   16.10    0.94
   0  -2  -9   17.43    1.06
   0   2   9   14.98    0.92
   0  -2  -9   15.69    0.89
   0  -2   9   14.79    0.99
   0   2   9   15.62    0.89
   0   2  -9   16.05    0.93
   0  -2  -9   14.94    0.91
   0   2  10  237.03   12.03
   0   2 -10  210.37   12.01
   0   2 -10  222.66   12.05
   0  -2  10  214.66   12.02
   0  -2  10  212.72   12.03
   0  -2 -10  211.32   12.07
   0   2 -10  216.51   12.02
   0  -2 -10  216.97   12.01
   0   2  10  231.47   12.02
   0  -2 -10  224.36   12.00
   0   2  10  215.16   12.00
   0  -2  10  218.96   12.06
   0   2  11   15.56    0.94
   0  -2  11   17.37    1.05
   0   2  11   17.37    0.97
   0   2 -11   16.18    0.99
   0  -2 -11   15.89    0.97
   0  -2 -11   15.44    1.12
   0   2  11   16.01    0.98
   0   2 -11   16.01    1.06
   0  -2 -11   16.19    0.94
   0  -2  11   16.43    0.97
   0  -2 -12  157.36    9.01
   0   2 -12  162.66    8.98
   0  -2  12  154.57    8.98
   0   2  12  166.68    8.95
   0   2 -12  163.39    8.95
   0   2  12  159.87    8.92
   0   2  12  167.07    8.94
   0  -2  12  166.97    8.94
   0  -2 -12  161.45    8.93
   0   2  13    0.90    0.39
   0   2  13    0.78    0.29
   0   2 -13    0.75    0.41
   0   2 -13    0.69    0.57
   0  -2 -13    1.03    0.63
   0  -2  13    1.23    0.35
   0   2  13    0.65    0.36
   0  -2 -13    0.89    0.36
   0   2 -14    2.06    0.44
   0   2  14    2.00    0.43
   0   2 -14    2.00    0.57
   0  -2 -14    2.08    0.65
   0  -2  14    2.26    0.41
   0   2  14    1.64    0.38
   0  -2 -14    1.89    0.41
   0   2 -15    7.67    0.63
   0   2  15    7.41    0.60
   0   2 -15    7.13    0.78
   0  -2 -15    7.85    0.83
   0  -2  15    6.89    0.58
   0   2  15    8.14    0.60
   0  -2 -15    7.42    0.58
   0   2 -16    2.44    0.45
   0   2  16    2.13    0.43
   0   2 -16    2.40    0.60
   0  -2 -16    2.17    0.71
   0  -2  16    2.41    0.42
   0   2  16    2.95    0.41
   0  -2 -16    2.65    0.43
   0   2 -17    1.07    0.40
   0   2  17    0.30    0.43
   0   2 -17    0.25    0.58
   0  -2  17    1.14    0.37
   0  -2 -17    0.84    0.60
   0  -2 -17    0.79    0.39
   0   2  17    1.12    0.38
   0   2  18    4.85    0.44
   0  -2  18    4.27    0.58
   0   2 -18    5.14    0.51
   0   2  18    4.91    0.51
   0   2 -18    3.39    0.68
   0  -2  18    5.28    0.48
   0  -2 -18    4.10    0.46
   0  -2 -18    4.33    0.70
   0   2  19   16.91    1.07
   0  -2  19   16.19    1.06
   0  -2  19   16.03    1.14
   0   2 -19   15.34    1.17
   0  -2 -19   16.42    1.26
   0   2 -19   16.43    1.07
   0  -2 -19   16.59    1.04
   0   2  19   18.92    1.07
   0   2  20    1.59    0.40
   0  -2  20    2.00    0.53
   0   2 -20    1.92    0.42
   0   2  20    2.53    0.43
   0   2 -20    1.64    0.60
   0  -2  20    1.14    0.39
   0  -2 -20    1.86    0.39
   0  -2 -20    1.91    0.63
   0   2 -21    2.49    0.43
   0  -2 -21    2.23    0.43
   0   2  21    2.66    0.44
   0   2 -21    2.63    0.68
   0  -2  21    2.10    0.56
   0   2  21    2.22    0.45
   0  -2  21    2.56    0.46
   0   2 -22   11.98    1.04
   0  -2  22   12.59    0.85
   0  -2 -22   11.82    0.85
   0   2 -22   12.61    0.89
   0  -2  22   12.20    0.98
   0   2  22   12.05    0.85
   0   2  22   11.58    0.85
   0   2 -23   38.78    2.39
   0  -2  23   39.80    2.26
   0  -2 -23   37.39    2.25
   0   2 -23   38.13    2.27
   0  -2  23   40.08    2.36
   0   2  23   39.30    2.26
   0   2  23   38.96    2.26
   0   2 -24   12.91    1.17
   0  -2  24   14.80    1.01
   0  -2 -24   14.45    1.00
   0   2 -24   14.79    1.03
   0  -2  24   15.93    1.13
   0   2  24   14.78    1.00
   0   2  24   15.21    1.01
   0   2 -25   26.55    1.81
   0  -2  25   28.31    1.64
   0   2 -25   24.52    1.64
   0  -2 -25   27.70    1.64
   0  -2  25   26.50    1.74
   0   2  25   25.88    1.64
   0   2  25   28.17    1.64
   0   2 -26   16.70    1.44
   0  -2  26   20.16    1.28
   0   2 -26   18.40    1.27
   0  -2 -26   19.45    1.28
   0  -2  26   20.68    1.42
   0   2  26   20.40    1.29
   0   2  26   20.40    1.29
   0  -2  27   36.78    2.02
   0   2 -27   31.72    2.02
   0  -2 -27   34.40    2.00
   0   2  27   31.63    2.01
   0  -2  27   35.22    2.12
   0   2  27   33.17    2.01
   0   2 -27   29.61    2.16
   0  -2  28   40.03    2.31
   0   2 -28   37.69    2.32
   0  -2 -28   39.36    2.30
   0   2  28   39.49    2.33
   0   2  28   39.14    2.31
   0  -2  28   40.58    2.44
   0   2 -28   36.69    2.46
   0  -2 -28   33.91    2.54
   0  -2 -29    0.89    0.77
   0   2 -29   -0.94    0.92
   0  -2  29   -0.22    0.51
   0  -2 -29    1.06    0.58
   0   2 -29    0.67    0.65
   0  -2  29    0.05    0.73
   0   2  29   -0.44    0.59
   0   2  29   -0.40    0.63
   0   2 -30   20.31    1.37
   0  -2  30   20.58    1.47
   0   2  30   19.99    1.35
   0   2 -30   17.36    1.55
   0  -2 -30   17.16    1.64
   0   2  30   20.18    1.34
   0  -2  30   19.22    1.34
   0  -2 -31    9.28    1.27
   0   2 -31    7.02    1.10
   0  -2  31    8.28    0.75
   0   2  31    7.84    0.79
   0  -2  31    7.14    0.98
   0   2 -31    7.58    0.84
   0   2  31    6.28    0.79
   0   2 -32    7.38    1.18
   0  -2 -32    6.75    1.05
   0  -2  32    6.47    0.79
   0   2 -32    5.76    0.74
   0  -2  32    8.91    0.98
   0   2  32    6.26    0.74
   0   2  32    6.56    0.83
   0  -2 -33    4.18    1.15
   0   2 -33    2.16    1.08
   0  -2  33    4.49    0.72
   0   2 -33    3.40    0.68
   0  -2  33    2.42    0.74
   0   2  33    3.18    0.62
   0   2  33    3.81    0.71
   0   2  34    8.52    0.89
   0  -2  34    9.12    1.06
   0   2  34    8.40    0.81
   0  -2  34    9.07    0.79
   0   2 -34    7.18    0.92
   0   2 -34    9.97    1.24
   0  -2 -34    7.36    1.34
   0  -2  35    3.71    0.93
   0   2  35    1.80    0.75
   0  -2  35    1.97    0.68
   0   2  35    1.70    0.54
   0   2 -35    1.83    0.78
   0   2 -35    2.73    1.09
   0  -2 -35    1.71    1.16
   0   2  36    4.17    0.79
   0  -2  36    2.75    0.97
   0  -2  36    3.06    0.73
   0   2  36    2.95    0.61
   0   2 -36    3.48    0.88
   0   2 -36    3.25    1.10
   0  -2 -36    2.99    1.01
   0   2  37    0.18    0.66
   0  -2  37    0.53    0.92
   0  -2  37    0.91    0.67
   0  -2 -37    0.54    1.24
   0   2 -37    0.66    1.02
   0   2 -37    0.46    0.77
   0   2  37    0.31    0.54
   0   2  38    2.06    0.83
   0  -2  38    1.78    0.81
   0   2  38    2.34    0.67
   0  -2 -38    0.97    1.37
   0   2 -38    1.73    1.03
   0   2 -38    1.60    0.68
   0  -2  39    1.51    0.76
   0   2  39    2.25    0.72
   0   2 -39    1.05    0.93
   0  -2 -39    3.23    1.43
   0   2 -39    1.92    0.74
   0  -2  40    1.05    0.85
   0  -2 -40    2.24    1.26
   0   2 -40    1.61    0.93
   0   2  40    2.22    0.77
   0  -2  41    1.36    0.96
   0   2 -41    1.57    0.97
   0   2  41    2.86    0.84
   0   2 -42    0.68    1.12
   0  -2  42    0.22    0.97
   0   4   0  735.26   42.00
   0   4   0  761.91   41.98
   0   4   0  729.46   41.98
   0  -4   0  793.61   41.98
   0   4   0  774.33   41.98
   0   4   0  799.22   42.00
   0   4   0  780.88   41.97
   0   4   1  451.91   23.62
   0   4  -1  423.24   23.61
   0   4   1  430.76   23.60
   0  -4   1  463.55   23.63
   0   4  -1  443.72   23.62
   0   4   1  389.17   23.61
   0   4  -1  434.68   23.61
   0   4   1  443.70   23.60
   0   4   1  415.68   23.60
   0   4  -1  447.52   23.60
   0   4   1  431.31   23.63
   0   4  -1  421.88   23.62
   0   4   2  160.00    8.91
   0  -4   2  160.91    8.91
   0   4   2  164.71    8.92
   0   4   2  185.73    8.93
   0   4   2  158.06    8.93
   0   4  -2  167.07    8.91
   0   4  -2  153.07    8.93
   0  -4   2  165.79    8.94
   0   4   2  167.17    8.91
   0   4  -2  152.46    8.92
   0   4   2  147.34    8.94
   0   4   3  362.75   19.90
   0   4   3  334.10   19.89
   0   4  -3  339.85   19.90
   0   4  -3  360.47   19.88
   0  -4   3  371.39   19.91
   0   4   3  363.27   19.89
   0   4  -3  354.23   19.90
   0  -4   3  362.46   19.88
   0   4   3  367.02   19.90
   0  -4   4   48.15    3.05
   0  -4   4   52.26    2.98
   0   4   4   53.95    2.98
   0  -4   4   53.61    3.01
   0   4  -4   52.59    2.98
   0   4   4   56.58    3.01
   0   4   4   61.86    2.99
   0   4  -4   52.44    3.00
   0  -4  -4   51.08    2.98
   0   4   4   56.27    3.01
   0  -4  -4   55.91    3.07
   0   4   5  117.59    6.50
   0  -4  -5  128.37    6.50
   0  -4   5  116.58    6.49
   0   4   5  116.80    6.51
   0  -4  -5  111.91    6.56
   0   4   5  122.08    6.50
   0   4  -5  111.97    6.51
   0  -4   5  112.57    6.52
   0  -4   5  114.64    6.57
   0   4  -5  118.89    6.50
   0  -4   6  218.98   11.48
   0   4   6  212.55   11.42
   0  -4  -6  209.77   11.40
   0   4  -6  201.61   11.42
   0  -4   6  209.15   11.40
   0   4   6  202.63   11.41
   0   4   6  219.28   11.40
   0  -4  -6  214.37   11.48
   0   4  -6  198.60   11.41
   0  -4   6  199.99   11.42
   0   4   7  423.15   23.08
   0  -4   7  417.74   23.15
   0  -4  -7  463.52   23.09
   0   4  -7  402.49   23.09
   0   4  -7  410.42   23.10
   0  -4   7  419.08   23.08
   0   4   7  406.31   23.09
   0  -4  -7  423.88   23.08
   0  -4   7  426.70   23.10
   0  -4  -7  435.27   23.16
   0   4  -8   65.09    3.80
   0   4   8   68.94    3.79
   0  -4  -8   72.21    3.80
   0  -4  -8   62.42    3.90
   0   4  -8   69.59    3.83
   0  -4   8   68.22    3.78
   0  -4   8   71.33    3.81
   0   4  -8   70.69    3.81
   0   4   8   66.01    3.80
   0  -4   8   68.03    3.88
   0  -4  -9    0.64    0.31
   0  -4  -9    0.80    0.60
   0  -4   9    0.77    0.22
   0   4   9    0.75    0.32
   0  -4   9    0.99    0.35
   0  -4   9    0.95    0.50
   0   4  -9    1.05    0.39
   0   4  -9    0.79    0.36
   0   4   9    0.48    0.26
   0   4 -10   76.49    4.32
   0  -4  10   78.05    4.30
   0  -4 -10   79.33    4.28
   0  -4 -10   72.67    4.39
   0   4  10   79.22    4.28
   0  -4  10   77.07    4.37
   0  -4  10   74.77    4.27
   0   4 -10   79.69    4.32
   0   4  10   77.86    4.28
   0  -4  11   49.06    2.76
   0  -4 -11   49.88    2.77
   0  -4 -11   45.69    2.89
   0   4  11   52.08    2.77
   0   4  11   48.00    2.76
   0   4 -11   52.43    2.81
   0  -4  11   44.33    2.86
   0  -4  11   53.00    2.79
   0   4 -11   48.77    2.81
   0  -4 -12   76.06    4.25
   0  -4 -12   88.27    4.39
   0   4  12   73.18    4.25
   0   4  12   76.07    4.23
   0   4 -12   80.78    4.30
   0  -4  12   69.70    4.34
   0  -4  12   75.85    4.27
   0   4  12   82.28    4.30
   0   4 -12   77.58    4.29
   0  -4 -13   93.62    5.19
   0   4  13   98.52    5.20
   0   4  13   92.64    5.18
   0   4 -13  100.56    5.24
   0  -4  13   97.36    5.29
   0  -4  13   98.04    5.22
   0   4  13  100.16    5.23
   0   4 -13   95.29    5.23
   0  -4 -14    6.69    0.51
   0  -4 -14    6.23    0.78
   0   4 -14    8.04    0.66
   0  -4  14    7.91    0.57
   0   4  14    6.64    0.55
   0   4  14    6.61    0.55
   0  -4  14    6.46    0.69
   0   4 -14    6.12    0.58
   0   4  14    6.82    0.47
   0   4 -15    8.09    0.64
   0  -4 -15    8.42    0.83
   0  -4 -15    8.27    0.58
   0   4 -15    8.32    0.70
   0   4  15    8.42    0.61
   0  -4  15    6.66    0.71
   0   4  15    9.68    0.63
   0   4  15    6.63    0.52
   0  -4  15    8.84    0.61
   0  -4  16   16.31    1.14
   0  -4 -16   16.29    0.99
   0   4 -16   16.28    1.11
   0   4  16   16.62    1.02
   0  -4  16   16.24    1.03
   0   4 -16   15.48    1.05
   0   4  16   16.43    1.01
   0  -4 -16   17.73    1.22
   0  -4  17   15.67    1.17
   0  -4  17   17.62    1.05
   0   4 -17   13.88    1.12
   0   4  17   19.50    1.07
   0   4  17   15.95    1.03
   0   4 -17   15.55    1.07
   0  -4 -17   15.90    1.22
   0  -4 -17   16.82    1.01
   0  -4  18    5.38    0.54
   0  -4 -18    6.56    0.51
   0  -4 -18    6.16    0.81
   0   4 -18    5.86    0.55
   0   4  18    5.77    0.53
   0   4  18    6.01    0.51
   0   4 -18    5.10    0.64
   0  -4 -19    0.70    0.37
   0  -4 -19    0.14    0.71
   0   4 -19    0.06    0.39
   0   4  19   -0.06    0.38
   0  -4  19    0.60    0.40
   0   4  19    0.01    0.40
   0   4 -19    0.35    0.55
   0  -4 -20   26.69    1.57
   0  -4 -20   29.05    1.82
   0   4 -20   27.79    1.63
   0   4  20   28.16    1.59
   0  -4  20   27.36    1.61
   0   4  20   23.80    1.59
   0   4 -20   26.91    1.66
   0   4 -21   42.48    2.87
   0  -4 -21   47.51    3.00
   0   4 -21   52.65    2.85
   0   4  21   47.11    2.81
   0  -4  21   48.98    2.83
   0   4  21   55.87    2.85
   0  -4 -21   48.53    2.80
   0  -4 -22    4.29    0.55
   0   4 -22    4.33    0.75
   0   4  22    6.15    0.59
   0  -4  22    5.96    0.59
   0   4  22    5.60    0.55
   0   4 -22    4.30    0.59
   0  -4 -22    4.98    0.91
   0  -4  23  151.31    8.43
   0   4  23  159.04    8.32
   0   4  23  167.57    8.35
   0  -4  23  151.74    8.33
   0   4 -23  142.58    8.33
   0   4 -23  131.08    8.36
   0  -4 -23  136.88    8.44
   0   4  24   11.10    0.81
   0   4 -24   10.65    0.91
   0   4 -24   10.32    1.00
   0  -4 -24   10.18    1.22
   0  -4  24   10.91    0.85
   0  -4  24    9.25    1.07
   0   4  24   11.66    0.83
   0   4  25   56.46    3.24
   0   4 -25   57.02    3.30
   0   4 -25   52.94    3.34
   0  -4 -25   53.51    3.47
   0  -4  25   59.14    3.27
   0  -4  25   57.44    3.40
   0   4  25   58.05    3.28
   0   4  26   29.71    1.78
   0   4 -26   30.33    1.84
   0  -4  26   28.16    1.80
   0  -4  26   28.37    1.92
   0   4 -26   28.12    1.91
   0  -4 -26   28.64    2.01
   0   4  26   31.31    1.84
   0   4 -27    0.14    0.59
   0   4 -27   -0.57    0.77
   0  -4 -27    0.89    1.01
   0  -4  27    0.47    0.52
   0  -4  27   -0.64    0.81
   0   4  27    0.40    0.57
   0   4  27    0.04    0.49
   0   4 -28    5.15    0.69
   0  -4  28    4.51    0.89
   0   4 -28    4.54    0.91
   0   4  28    5.31    0.67
   0  -4 -28    4.51    1.06
   0   4  28    6.43    0.61
   0  -4  28    5.70    0.68
   0   4 -29   25.75    1.72
   0   4  29   30.28    1.66
   0  -4  29   26.86    1.83
   0   4  29   24.50    1.66
   0  -4 -29   26.92    2.01
   0   4 -29   25.25    1.82
   0  -4  29   26.83    1.67
   0  -4  30    1.87    0.55
   0   4  30    1.33    0.55
   0   4 -30    2.92    0.75
   0  -4  30    0.52    0.87
   0  -4 -30   -0.15    1.13
   0   4 -30    0.96    0.78
   0   4  30    1.12    0.57
   0   4  31    2.40    0.57
   0  -4  31    2.25    0.77
   0   4 -31    2.95    0.79
   0  -4 -31    1.92    1.17
   0   4 -31    2.90    0.88
   0   4  31    1.35    0.68
   0   4  32   -0.03    0.58
   0  -4  32    0.29    0.93
   0   4 -32   -1.41    0.94
   0   4  32    0.44    0.66
   0   4 -32   -0.29    0.73
   0   4  33    2.97    0.62
   0  -4  33    4.25    0.84
   0   4 -33    3.65    1.00
   0   4  33    2.75    0.71
   0   4 -33    1.71    0.72
   0   4  34   -0.21    0.60
   0   4 -34    0.63    0.60
   0  -4  34   -0.52    0.96
   0   4 -34   -1.58    0.89
   0   4  34    0.25    0.68
   0   4 -35    1.20    0.80
   0  -4  35    1.17    0.95
   0   4 -35    1.93    0.85
   0   4  35    2.24    0.63
   0   4 -36    2.93    0.90
   0  -4  36    1.68    0.86
   0   4 -36    1.14    0.98
   0   4  36    1.41    0.61
   0   4 -37   -0.40    0.86
   0  -4  37   -0.38    1.10
   0   4 -37    0.03    1.04
   0   4  37    0.45    0.60
   0   4 -38    4.10    0.93
   0  -4  38    4.86    1.05
   0  -4 -38    3.14    1.51
   0   4 -38    5.48    1.15
   0   4  38    3.24    0.82
   0   4  39    0.23    0.80
   0  -4  39   -0.70    0.82
   0   4 -39    0.22    0.69
   0  -4  40    3.02    1.14
   0   4 -40    2.59    0.84
   0   6   0  586.07   32.84
   0   6   0  614.71   32.85
   0   6   0  561.72   32.85
   0   6   0  648.48   32.85
   0   6  -1  101.02    5.62
   0   6   1   98.14    5.62
   0   6  -1   93.89    5.64
   0   6   1   99.73    5.64
   0   6   1  107.07    5.65
   0   6  -1  117.89    5.65
   0   6   1  104.45    5.63
   0   6  -1   99.23    5.64
   0   6   2  173.28    9.33
   0   6  -2  162.64    9.34
   0   6   2  179.95    9.33
   0   6   2  174.81    9.33
   0   6  -2  177.35    9.35
   0   6  -2  150.93    9.33
   0   6   2  177.26    9.35
   0   6  -2  168.66    9.32
   0   6  -3    9.62    0.58
   0   6  -3    8.04    0.66
   0   6   3    8.17    0.59
   0   6  -3    9.35    0.62
   0   6   3    9.53    0.60
   0   6   3   10.25    0.61
   0   6   3    8.32    0.64
   0   6   4   56.99    3.97
   0   6  -4   72.87    3.99
   0   6  -4   77.51    3.99
   0  -6   4   74.17    4.00
   0   6   4   72.39    3.96
   0   6   4   71.92    3.96
   0   6  -4   73.15    3.98
   0   6   4   77.34    3.96
   0   6  -4   70.28    3.95
   0   6  -5   33.39    1.82
   0   6   5   32.64    1.83
   0   6   5   26.72    1.83
   0   6  -5   34.54    1.86
   0   6  -5   33.92    1.88
   0  -6   5   31.77    1.88
   0   6   5   33.59    1.85
   0  -6   5   35.06    1.81
   0   6   5   31.45    1.86
   0   6   6   10.63    0.67
   0   6   6   10.62    0.62
   0   6   6    8.09    0.62
   0   6  -6   11.08    0.66
   0   6   6   10.21    0.66
   0  -6   6    9.30    0.59
   0  -6   6   11.29    0.70
   0   6  -6   10.14    0.71
   0   6  -6    9.79    0.61
   0   6  -7   38.35    2.04
   0   6   7   34.54    1.98
   0   6  -7   34.45    1.99
   0  -6   7   35.28    2.03
   0   6   7   37.13    2.03
   0  -6   7   35.57    1.97
   0   6   7   35.07    1.98
   0  -6   8   54.11    3.54
   0   6  -8   73.13    3.49
   0   6   8   59.67    3.43
   0   6  -8   59.50    3.44
   0  -6   8   61.06    3.46
   0   6   8   73.51    3.48
   0   6   8   64.31    3.43
   0  -6   8   58.54    3.41
   0  -6  -8   56.92    3.55
   0  -6   9    2.08    0.52
   0   6   9    2.17    0.36
   0   6  -9    2.22    0.33
   0   6   9    2.73    0.27
   0  -6   9    2.41    0.38
   0   6   9    2.24    0.26
   0  -6   9    1.93    0.22
   0  -6  -9    2.15    0.61
   0   6  -9    2.02    0.40
   0   6  10  158.61    7.92
   0   6  10  148.29    7.93
   0  -6 -10  138.82    8.04
   0  -6  10  139.44    8.04
   0   6 -10  149.01    7.95
   0   6  10  132.32    7.93
   0   6  10  132.29    7.96
   0  -6  10  138.08    7.95
   0  -6  10  141.93    7.91
   0   6  11  271.16   15.16
   0   6  11  257.78   15.12
   0  -6 -11  250.72   15.23
   0   6  11  311.82   15.11
   0   6 -11  280.07   15.15
   0  -6  11  275.82   15.25
   0   6  11  268.89   15.12
   0  -6  11  251.26   15.14
   0  -6  12    1.37    0.55
   0   6  12    1.73    0.41
   0  -6  12    1.33    0.36
   0   6  12    1.31    0.30
   0   6  12    1.05    0.29
   0   6 -12    1.32    0.38
   0  -6 -12    0.35    0.65
   0   6  12    1.46    0.21
   0   6  13   52.25    2.83
   0  -6 -13   54.57    3.04
   0   6  13   52.09    2.86
   0   6 -13   52.37    2.89
   0   6  13   44.58    2.84
   0  -6  13   49.98    3.01
   0   6  13   53.96    2.91
   0  -6  13   53.19    2.88
   0   6  14   11.84    0.68
   0   6  14   10.15    0.65
   0  -6  14   10.27    0.92
   0   6 -14    9.82    0.76
   0  -6 -14    8.81    0.66
   0  -6 -14   10.67    0.98
   0  -6  14   10.98    0.72
   0  -6 -15    0.02    0.63
   0   6  15    0.46    0.29
   0   6  15    0.56    0.25
   0  -6  15    0.45    0.53
   0  -6 -15    0.33    0.27
   0   6 -15    0.35    0.43
   0   6 -15    0.68    0.44
   0  -6  15    0.85    0.35
   0  -6  16   30.30    1.82
   0   6 -16   28.09    1.72
   0  -6  16   31.08    1.66
   0   6  16   24.46    1.59
   0   6 -16   29.83    1.70
   0   6  16   30.69    1.65
   0  -6 -16   29.74    1.90
   0  -6  17   10.26    0.91
   0   6 -17    9.99    0.76
   0  -6  17    9.68    0.65
   0   6  17    6.60    0.54
   0   6 -17    9.41    0.73
   0   6  17    8.92    0.65
   0  -6 -17    8.42    0.95
   0   6 -18   11.83    0.86
   0  -6  18   11.35    0.80
   0  -6 -18   12.88    1.12
   0   6 -18   12.55    0.89
   0   6  18    9.78    0.79
   0  -6  18   12.95    1.05
   0   6 -19  136.25    7.54
   0  -6  19  142.56    7.51
   0  -6 -19  135.40    7.68
   0   6 -19  145.17    7.53
   0   6  19  120.85    7.50
   0  -6  19  140.62    7.65
   0  -6  20   11.17    1.11
   0   6 -20   12.84    0.98
   0  -6  20   12.85    0.90
   0   6  20   11.22    0.86
   0  -6 -20   12.68    1.24
   0  -6  21  129.19    7.11
   0   6 -21  124.42    6.99
   0  -6  21  130.63    6.95
   0   6  21  129.16    6.98
   0   6  21  121.04    6.93
   0   6 -21  121.13    6.97
   0  -6 -21  119.75    7.12
   0  -6  22   31.95    2.01
   0   6 -22   30.90    1.85
   0  -6  22   24.64    1.75
   0   6 -22   32.06    1.84
   0  -6 -22   28.80    2.05
   0   6  22   32.12    1.80
   0   6  22   28.58    1.75
   0   6  23   15.13    1.08
   0  -6  23   14.10    1.27
   0   6 -23   13.23    1.08
   0  -6 -23   12.74    1.32
   0   6 -23   15.94    1.13
   0   6  23   14.14    0.97
   0   6  24    5.51    0.66
   0  -6 -24    2.49    1.02
   0   6 -24    4.53    0.70
   0   6 -24    3.57    0.71
   0   6  24    2.88    0.51
   0   6  25    8.90    0.77
   0   6 -25    8.31    0.90
   0  -6 -25    8.29    1.28
   0   6 -25    8.03    0.81
   0   6  25    8.54    0.72
   0   6  26    0.73    0.51
   0  -6 -26    2.83    1.11
   0   6 -26    0.67    0.59
   0   6 -26    0.98    0.70
   0   6  26    1.08    0.48
   0  -6 -27   36.14    2.39
   0   6 -27   32.32    2.09
   0   6  27   32.85    1.98
   0   6  27   34.16    2.08
   0   6 -27   33.10    2.09
   0   6  28    1.36    0.66
   0  -6 -28    2.28    0.94
   0   6 -28    1.67    0.75
   0   6 -28    1.21    0.75
   0   6  28    2.77    0.49
   0  -6  29    0.83    0.70
   0  -6 -29    2.04    1.14
   0   6 -29    0.78    0.72
   0   6 -29    2.28    0.81
   0   6  29    1.26    0.65
   0  -6  30   -0.89    0.96
   0   6 -30    0.63    0.77
   0  -6 -30    2.35    1.24
   0   6 -30    0.56    0.77
   0   6  30    0.26    0.55
   0  -6  31    0.85    1.00
   0  -6 -31   -1.08    1.05
   0   6 -31    0.25    0.76
   0   6  31    1.28    0.52
   0  -6  32    4.36    0.95
   0  -6 -32    4.51    1.27
   0   6 -32    4.23    0.80
   0   6  32    3.60    0.72
   0  -6  33    1.01    0.99
   0  -6 -33   -1.74    1.32
   0   6 -33   -0.05    0.61
   0   6  33   -0.09    0.72
   0  -6  34    3.07    1.11
   0  -6 -34    2.21    1.04
   0   6 -34    2.44    0.75
   0   6  34    2.75    0.81
   0   6 -35    1.55    0.87
   0   6  35    2.92    0.80
   0  -6  35    2.93    0.95
   0  -6 -36    4.31    1.13
   0  -6  36    4.78    1.24
   0   6  36    3.60    0.81
   0   6 -36    4.92    1.03
   0  -6  37    2.07    0.98
   0   6 -37    2.86    1.01
   0   8   0  300.55   17.25
   0   8   0  355.66   17.26
   0   8   0  308.37   17.24
   0   8   0  303.54   17.23
   0   8  -1   19.19    1.13
   0   8   1   15.68    1.16
   0   8  -1   19.47    1.18
   0   8  -1   18.80    1.16
   0   8  -1   19.29    1.16
   0   8   1   16.99    1.15
   0   8   1   19.51    1.13
   0   8  -2   68.71    3.68
   0   8   2   51.36    3.70
   0   8  -2   57.55    3.70
   0   8  -2   80.65    3.73
   0   8   2   73.06    3.71
   0   8   2   66.94    3.70
   0   8  -2   69.07    3.71
   0   8   2   68.24    3.69
   0   8  -3    0.60    0.24
   0   8  -3    0.57    0.29
   0   8   3    1.07    0.33
   0   8  -3    0.71    0.38
   0   8   3    0.80    0.30
   0   8  -3    0.51    0.29
   0   8   3    0.49    0.28
   0   8   3    0.60    0.27
   0   8  -4    1.12    0.24
   0   8   4    0.71    0.34
   0   8  -4    0.79    0.30
   0   8  -4    1.60    0.43
   0   8   4    1.11    0.29
   0   8   4    0.60    0.26
   0   8  -4    0.91    0.30
   0   8   4    0.99    0.28
   0   8  -5   19.37    1.17
   0   8  -5   20.92    1.22
   0   8  -5   17.25    1.18
   0   8   5   21.94    1.23
   0   8   5   16.45    1.19
   0   8   5   21.21    1.19
   0   8   5   24.57    1.20
   0   8  -5   21.96    1.26
   0   8   6   29.17    1.67
   0   8   6   27.89    1.67
   0   8  -6   29.04    1.69
   0   8   6   28.95    1.71
   0   8   6   32.91    1.66
   0   8  -6   28.80    1.73
   0   8  -6   26.94    1.65
   0  -8   7   15.28    1.11
   0   8   7   18.19    1.05
   0   8   7   15.91    1.07
   0   8  -7   16.60    1.09
   0   8   7   22.40    1.12
   0   8   7   20.85    1.05
   0   8  -7   15.31    1.14
   0   8  -7   15.85    1.04
   0  -8   8   41.41    2.44
   0   8   8   41.09    2.39
   0   8   8   42.68    2.41
   0   8  -8   42.28    2.42
   0   8  -8   46.82    2.47
   0   8   8   49.74    2.38
   0   8  -8   41.91    2.39
   0   8   9    4.11    0.36
   0   8  -9    4.12    0.47
   0  -8   9    5.10    0.50
   0   8   9    4.27    0.38
   0   8   9    3.29    0.43
   0   8   9    3.55    0.47
   0   8  -9    4.80    0.56
   0   8  -9    3.91    0.39
   0   8 -10    7.28    0.57
   0  -8  10    7.09    0.59
   0   8  10    6.77    0.51
   0   8  10    6.64    0.54
   0   8  10    6.41    0.48
   0   8 -10    8.42    0.67
   0   8  10    6.90    0.62
   0   8 -10    5.76    0.54
   0   8  11    0.33    0.24
   0   8  11    0.87    0.30
   0   8  11    0.60    0.39
   0   8 -11   -0.17    0.34
   0  -8  11    0.44    0.42
   0   8  11   -0.18    0.37
   0   8 -11    0.01    0.47
   0   8 -11    0.12    0.36
   0  -8  12   36.00    2.18
   0   8  12   37.71    2.15
   0   8  12   38.38    2.18
   0   8  12   42.38    2.12
   0   8 -12   37.14    2.19
   0   8  12   34.12    2.21
   0   8 -12   32.84    2.15
   0   8 -12   37.54    2.22
   0   8  13    2.93    0.44
   0   8 -13    3.20    0.53
   0   8  13    3.70    0.50
   0   8  13    3.90    0.31
   0   8  13    3.63    0.42
   0   8 -13    3.10    0.47
   0   8  14    0.75    0.35
   0   8 -14    0.68    0.46
   0   8  14    1.34    0.39
   0   8  14    1.34    0.54
   0   8 -14    1.12    0.43
   0   8  14    0.83    0.22
   0   8  15    0.21    0.20
   0   8  15    0.63    0.35
   0  -8  15   -0.32    0.78
   0   8  15    0.17    0.49
   0   8 -15    0.52    0.43
   0   8 -15    0.41    0.47
   0   8  16   26.04    1.56
   0  -8  16   32.43    1.92
   0   8  16   32.58    1.73
   0   8 -16   26.15    1.66
   0   8  16   29.91    1.65
   0   8 -16   29.22    1.73
   0  -8 -16   27.91    1.96
   0  -8 -17   28.41    1.85
   0   8  17   27.17    1.56
   0  -8  17   27.93    1.80
   0   8  17   30.40    1.67
   0  -8 -18   10.26    1.15
   0   8  18    9.65    0.71
   0   8 -18    7.30    0.73
   0  -8  18    9.11    1.07
   0   8  18   10.06    0.80
   0  -8 -19   27.67    1.83
   0   8  19   23.18    1.50
   0   8 -19   26.60    1.53
   0  -8  19   26.21    1.75
   0   8  19   24.43    1.56
   0  -8  20    2.79    0.86
   0  -8 -20    3.83    1.06
   0   8  20    1.94    0.48
   0   8  20    2.23    0.62
   0  -8  21    3.28    0.96
   0  -8 -21    4.48    0.96
   0   8  21    4.46    0.52
   0   8  21    4.32    0.69
   0   8  22    0.99    0.46
   0   8  22    1.46    0.51
   0   8 -22    0.56    0.70
   0  -8 -22    1.45    0.91
   0  -8  22    0.36    0.78
   0   8  23   10.34    0.89
   0  -8  23   13.97    1.17
   0   8  23    9.38    0.81
   0  -8 -23   12.59    1.36
   0   8 -23   13.45    1.04
   0   8  24    1.46    0.63
   0  -8  24    0.35    0.88
   0  -8 -24    1.53    1.10
   0   8 -24    0.85    0.74
   0  -8  25    1.66    0.95
   0  -8 -25    3.47    1.18
   0   8 -25    3.32    0.84
   0  -8  26    3.66    1.06
   0  -8 -26    4.81    1.26
   0   8 -26    3.44    0.87
   0  -8  27    1.75    1.03
   0  -8 -27    1.36    1.22
   0   8 -27    2.89    0.87
   0  -8  28   -0.12    0.98
   0  -8 -28    0.38    1.23
   0   8 -28    0.19    0.86
   0   8 -29   12.26    1.19
   0  -8 -29   12.25    1.52
   0  -8  29   12.16    1.33
   0   8 -30   -0.59    0.87
   0  -8 -30    0.86    1.01
   0   8 -31    0.92    0.85
   0  -8 -31    2.24    1.00
   0   8  32    0.72    0.77
   0  -8 -32    0.43    1.33
   0   8 -32   -0.72    0.81
   0   8  33   -0.28    0.77
   0  -8  33    0.56    1.13
   0  -8 -33    0.30    1.46
   0   8 -33   -0.19    0.74
   0  10   0   91.18    4.57
   0  10   0   79.23    4.60
   0  10   0   72.62    4.57
   0  10   0   84.58    4.59
   0  10  -1  126.70    7.03
   0  10   1  123.55    7.04
   0  10  -1  135.21    7.08
   0  10   1  127.99    7.07
   0  10  -1  120.34    7.05
   0  10   1  131.80    7.06
   0  10  -1  127.98    7.06
   0  10   1  130.99    7.06
   0  10  -2   85.57    4.67
   0  10   2   85.22    4.66
   0  10  -2   85.88    4.64
   0  10   2   84.86    4.65
   0  10   2   75.41    4.66
   0  10  -2   81.39    4.68
   0  10  -2   83.55    4.66
   0  10   2   85.58    4.67
   0  10   3    0.77    0.32
   0  10   3    0.88    0.41
   0  10  -3    0.55    0.36
   0  10  -3    0.57    0.29
   0  10  -3    0.32    0.48
   0  10   3    0.60    0.39
   0  10  -3    0.84    0.38
   0  10   3    0.12    0.36
   0  10  -4   15.73    1.01
   0  10   4   17.27    0.99
   0  10   4   16.84    1.01
   0  10  -4   17.21    0.98
   0  10  -4   13.00    1.00
   0  10   4   15.94    1.03
   0  10   4   15.78    1.02
   0  10  -4   17.30    1.08
   0  10   5   12.00    0.78
   0  10   5   12.09    0.77
   0  10  -5   10.95    0.81
   0  10   5   12.35    0.80
   0  10  -5   12.60    0.86
   0  10   5   10.48    0.82
   0  10  -5   12.43    0.82
   0  10  -5   10.60    0.74
   0  10   6   42.96    2.28
   0  10   6   38.40    2.29
   0  10  -6   35.05    2.30
   0  10  -6   44.49    2.36
   0  10   6   41.26    2.28
   0  10  -6   44.17    2.29
   0  10   6   37.32    2.31
   0  10  -6   38.29    2.26
   0  10   7   66.80    3.52
   0  10  -7   60.17    3.54
   0  10   7   64.27    3.53
   0  10  -7   65.00    3.59
   0  10   7   57.74    3.51
   0  10  -7   56.93    3.52
   0  10  -7   60.74    3.50
   0  10   8   13.67    0.87
   0  10  -8   16.15    1.03
   0  10   8   13.59    0.87
   0  10   8   12.85    0.89
   0  10  -8   14.42    0.87
   0  10  -8   15.18    0.96
   0  10  -9   18.63    1.32
   0  10   9   21.46    1.20
   0  10   9   21.18    1.22
   0  10   9   20.17    1.28
   0  10   9   21.05    1.24
   0  10  -9   16.45    1.20
   0  10  -9   21.97    1.28
   0  10  10    6.15    0.47
   0  10 -10    4.56    0.63
   0  10  10    6.43    0.52
   0  10  10    6.01    0.57
   0  10  10    5.78    0.52
   0  10 -10    5.67    0.50
   0  10 -10    6.97    0.57
   0  10 -11    0.52    0.56
   0  10  11    0.81    0.37
   0  10  11    0.14    0.38
   0  10  11    0.75    0.49
   0  10 -11    0.40    0.32
   0  10 -11    0.16    0.38
   0  10  12   14.01    0.94
   0  10  12   14.60    0.96
   0  10  12   16.18    1.07
   0  10 -12   16.39    1.12
   0  10 -12   13.87    0.99
   0  10 -13    0.69    0.67
   0  10  13    1.49    0.44
   0  10  13    2.00    0.38
   0  10  13    1.70    0.53
   0  10 -13    1.61    0.42
   0  10 -14    0.50    0.64
   0  10  14    0.46    0.45
   0  10  14   -0.04    0.38
   0  10  14    0.71    0.46
   0  10 -14   -0.14    0.36
   0  10 -15    3.21    0.70
   0  10  15    3.45    0.45
   0  10  15    3.72    0.53
   0  10  15    3.80    0.62
   0  10 -15    3.48    0.52
   0  10 -16    0.06    0.61
   0  10  16    0.45    0.59
   0  10  16    0.79    0.49
   0  10 -16    1.18    0.53
   0  10  16    1.08    0.38
   0  10  17    4.64    0.59
   0  10 -17    5.35    0.66
   0  10 -17    4.65    0.59
   0  10  17    4.45    0.67
   0  10  18   24.02    1.49
   0  10 -18   22.97    1.59
   0  10 -18   25.47    1.53
   0  10  18   24.24    1.57
   0  10  19    1.38    0.54
   0  10 -19    1.45    0.70
   0  10 -19    1.92    0.53
   0  10  19    0.84    0.47
   0  10  20   14.32    1.01
   0  10  20   12.44    1.04
   0  10 -21    0.09    0.77
   0  10  21    0.74    0.53
   0  10  21    1.28    0.62
   0  10 -22    2.99    0.88
   0  10  22    4.82    0.56
   0  10  22    2.28    0.71
   0  10 -23    2.92    0.89
   0  10  23    2.43    0.63
   0  10  23    2.09    0.73
   0  10 -24   -0.56    0.87
   0  10  24    0.38    0.68
   0  10  24    0.83    0.59
   0  10  25    0.74    0.65
   0  10 -25    0.96    0.54
   0  10  25    1.51    0.51
   0  10  26    0.87    0.57
   0  10 -26   -0.02    0.60
   0  10  26    0.61    0.46
   0  10  27    0.66    0.54
   0  10 -27    0.28    0.62
   0  10  27   -0.30    0.58
   0  10  28    0.81    0.57
   0  10 -28    0.49    0.65
   0  10  28    0.29    0.61
   0  10  29    1.58    0.71
   0  10  29    0.87    0.64
   0  12   0   35.26    2.11
   0  12   0   31.89    2.13
   0  12  -1    0.25    0.49
   0  12   1    0.32    0.43
   0  12   1    0.56    0.37
   0  12  -1    0.66    0.36
   0  12   1    0.45    0.39
   0  12  -1    0.41    0.37
   0  12   2   11.67    0.89
   0  12  -2   12.31    0.93
   0  12   2   14.64    0.90
   0  12  -2   13.49    0.89
   0  12   2   12.74    0.89
   0  12  -2   12.19    0.87
   0  12  -3    0.14    0.56
   0  12   3    0.84    0.43
   0  12   3    1.80    0.43
   0  12  -3    1.47    0.47
   0  12  -3    1.07    0.37
   0  12   3    0.71    0.44
   0  12  -4    0.06    0.49
   0  12   4    0.24    0.46
   0  12  -4   -0.21    0.36
   0  12   4    0.24    0.35
   0  12  -4   -0.14    0.46
   0  12   5    1.95    0.37
   0  12   5    1.72    0.51
   0  12   5    2.76    0.43
   0  12  -5    1.63    0.43
   0  12  -6    8.29    0.68
   0  12   6    7.67    0.58
   0  12   6    6.15    0.67
   0  12   6    6.92    0.58
   0  12  -6    6.46    0.71
   0  12  -7    6.13    0.79
   0  12   7    6.87    0.58
   0  12   7    7.36    0.69
   0  12   7    7.36    0.60
   0  12  -7    7.64    0.66
   0  12  -8    0.41    0.55
   0  12   8    0.58    0.49
   0  12   8    0.28    0.36
   0  12   8   -0.07    0.40
   0  12  -8    0.23    0.43
   0  12  -9    1.17    0.64
   0  12   9    0.20    0.49
   0  12   9    0.81    0.35
   0  12   9    0.81    0.40
   0  12  -9    1.02    0.51
   0  12 -10    0.11    0.66
   0  12  10    0.64    0.35
   0  12  10    0.80    0.47
   0  12  10    0.95    0.41
   0  12 -10    1.11    0.50
   0  12  11   11.12    0.83
   0  12  11   12.06    0.89
   0  12 -11   12.29    0.94
   0  12 -11   11.43    0.89
   0  12  12    4.72    0.53
   0  12  12    3.65    0.54
   0  12 -12    5.04    0.77
   0  12 -12    4.65    0.58
   0  12  13   20.21    1.23
   0  12 -13   19.03    1.37
   0  12 -13   20.55    1.28
   0  12  13   17.10    1.24
   0  12  14    1.16    0.41
   0  12 -14    1.12    0.56
   0  12 -14    1.52    0.58
   0  12  14    1.52    0.50
   0  12  15    2.03    0.41
   0  12 -15    1.77    0.76
   0  12 -15    2.35    0.57
   0  12  15    1.72    0.55
   0  12  16    2.53    0.48
   0  12 -16    2.71    0.84
   0  12 -16    2.85    0.47
   0  12  16    1.60    0.58
   0  12  17    3.13    0.48
   0  12 -17    3.00    0.75
   0  12 -17    3.22    0.60
   0  12  17    1.58    0.62
   0  12  18    1.24    0.42
   0  12 -18    1.30    0.63
   0  12 -18    1.40    0.58
   0  12  18    0.82    0.63
   0  12  19   11.61    0.87
   0  12 -19   11.34    1.11
   0  12 -19   11.54    0.87
   0  12  20    7.55    0.79
   0  12 -20    7.31    1.03
   0  12 -20    9.10    0.83
   0  12  20    7.30    0.86
   0  12  21   10.45    0.82
   0  12 -21   10.76    1.13
   0  12 -21   11.86    0.90
   0  12  21    8.56    0.97
   0  12  22   14.33    1.02
   0  12 -22   12.70    1.08
   0  12 -22   11.71    0.99
   0  12  22   11.33    1.09
   0  12  23    0.62    0.73
   0  12  23    0.65    0.46
   0  12  24    1.60    0.66
   0  14   0   33.48    1.99
   0  14  -1   35.81    2.08
   0  14   1   34.16    2.06
   0  14   2   20.70    1.30
   0  14  -2   20.39    1.32
   0  14  -3    1.34    0.44
   0  14  -4    2.32    0.57
   0  14  -5    4.55    0.53
   0  14  -6   12.21    0.89
   0  14  -6    9.70    0.87
   0  14  -7    1.91    0.55
   0  14  -7    1.22    0.72
   0  14  -8    0.14    0.40
   0  14  -8    1.50    0.71
   0  14  -9    1.86    0.51
   0  14  -9    1.98    0.65
   0  14 -10    3.91    0.63
   0  14  10    5.31    0.59
   0  14 -10    4.26    0.86
   0  14 -11    0.84    0.59
   0  14  11    0.21    0.57
   0  14 -11    0.88    0.57
   0  14 -12    9.19    0.80
   0  14  12    6.97    0.82
   0  14 -12    7.18    1.00
   0  14  13    1.20    0.69
   0  14 -13    1.42    0.62
   0  14  14    0.22    0.67
   0  14 -14    0.48    0.83
   0  14  15    2.07    0.66
   0  14  16    0.73    0.56
  -1  -1  43    0.10    0.98
   1   1 -42    0.58    0.98
  -1  -1  42   -0.74    0.93
  -1   1  41    0.44    0.71
   1  -1 -41    0.38    1.03
   1   1 -41    0.48    0.94
  -1  -1  41    0.16    0.89
  -1   1  40    1.22    0.74
  -1  -1  40    1.17    0.74
   1   1 -40    1.52    1.04
   1  -1 -40   -0.09    1.06
  -1   1  40    0.17    0.90
  -1  -1  40    0.81    0.89
  -1  -1  39    3.90    0.72
  -1   1  39    4.56    0.79
   1   1 -39    3.65    1.09
   1  -1 -39    4.35    1.32
  -1   1  39    4.65    0.89
  -1  -1  39    4.40    0.97
  -1   1  38    5.11    0.79
  -1  -1  38    4.38    0.66
   1  -1 -38    6.81    1.46
   1   1 -38    3.80    1.15
  -1  -1  38    5.89    0.99
  -1   1  38    4.56    0.82
  -1  -1  37    0.50    0.68
  -1   1  37    0.66    0.68
   1   1 -37    1.41    0.80
   1  -1 -37    0.85    1.29
   1   1 -37    0.61    1.06
  -1   1  37    0.13    0.66
  -1  -1  37    0.69    0.87
  -1   1  36   26.51    1.73
  -1  -1  36   25.83    1.75
   1   1 -36   24.33    1.75
   1   1 -36   25.09    1.97
   1  -1 -36   26.07    2.04
  -1  -1  36   28.10    1.85
  -1   1  36   25.74    1.77
  -1   1  35    5.51    0.79
  -1  -1  35    5.56    0.80
   1   1 -35    5.06    0.84
   1  -1 -35    3.37    0.96
   1   1 -35    5.47    1.20
  -1  -1  35    5.00    0.98
  -1   1  35    6.22    0.88
  -1   1  34    1.31    0.66
  -1  -1  34    0.41    0.60
   1   1 -34    0.34    0.67
   1  -1 -34    0.84    1.05
   1   1 -34    3.01    1.11
  -1  -1  34    1.10    0.81
  -1   1  34    0.87    0.73
  -1   1  33    7.79    0.88
  -1  -1  33   10.17    0.82
   1   1 -33    7.90    0.86
   1   1 -33    6.60    1.20
   1  -1 -33    8.19    1.28
  -1  -1  33    9.08    0.98
  -1   1  33    9.44    0.95
  -1   1  32   30.04    1.89
  -1  -1  32   31.43    1.89
  -1   1  32   33.32    1.95
  -1  -1  32   31.53    1.95
   1  -1 -32   30.57    2.16
   1   1 -32   28.96    2.09
   1   1 -32   28.81    1.87
   1  -1 -32   25.62    1.87
  -1  -1  31    0.94    0.61
  -1  -1  31    1.59    0.73
  -1   1  31    0.97    0.65
   1   1 -31    1.84    0.99
   1  -1 -31    1.49    0.78
   1   1 -31    0.15    0.59
   1  -1 -31    1.07    0.65
  -1   1  31    0.93    0.61
  -1   1  30   21.89    1.49
  -1  -1  30   22.90    1.46
  -1  -1  30   24.00    1.61
  -1   1  30   23.27    1.52
   1   1 -30   21.71    1.71
   1  -1 -30   21.20    1.75
   1  -1 -30   23.01    1.50
   1   1 -30   22.78    1.49
  -1  -1  29    0.91    0.53
  -1   1  29    0.12    0.61
  -1  -1  29    1.17    0.70
   1  -1 -29    1.59    1.05
   1   1 -29   -0.23    0.83
   1  -1 -29    0.55    0.60
   1   1 -29   -0.13    0.57
  -1   1  29    1.04    0.56
  -1  -1  28   66.49    3.73
  -1   1  28   66.93    3.73
  -1   1  28   68.37    3.75
  -1  -1  28   67.94    3.79
   1  -1 -28   58.46    3.87
   1   1 -28   56.68    3.82
   1   1 -28   65.80    3.72
   1  -1 -28   64.34    3.71
  -1  -1  27    0.69    0.45
  -1   1  27   -0.26    0.58
  -1  -1  27    0.04    0.65
   1   1 -27    0.82    0.77
   1  -1 -27    0.32    0.88
   1   1 -27    0.02    0.53
   1  -1 -27    0.14    0.54
  -1   1  27    0.91    0.50
  -1  -1  26   80.08    4.43
  -1   1  26   79.36    4.43
   1  -1 -26   82.72    4.43
   1   1 -26   76.79    4.43
   1  -1 -26   72.94    4.58
   1   1 -26   70.29    4.54
  -1   1  26   78.18    4.46
  -1  -1  26   80.99    4.50
  -1  -1  25   10.08    0.80
  -1   1  25   11.22    0.77
   1  -1 -25   10.00    0.81
   1   1 -25    9.47    0.81
   1   1 -25    9.35    1.04
   1  -1 -25    9.15    1.04
  -1  -1  25    9.27    0.90
  -1   1  25    9.53    0.84
  -1  -1  24   38.37    2.24
  -1   1  24   39.04    2.25
  -1  -1  24   38.62    2.32
  -1   1  24   41.06    2.27
   1  -1 -24   40.09    2.42
   1   1 -24   38.46    2.39
   1  -1 -24   38.83    2.24
   1   1 -24   34.88    2.25
  -1  -1  23   17.22    1.08
  -1   1  23   16.98    1.09
  -1  -1  23   14.79    1.18
   1  -1 -23   17.16    1.32
   1   1 -23   15.25    1.28
   1  -1 -23   15.87    1.07
   1   1 -23   15.05    1.07
  -1   1  23   16.86    1.06
  -1  -1  22    8.41    0.64
  -1   1  22    8.03    0.69
  -1  -1  22    8.08    0.77
   1   1 -22    8.85    0.92
   1  -1 -22    8.73    0.91
   1  -1 -22    7.59    0.67
   1   1 -22    8.00    0.68
  -1   1  22    8.95    0.67
  -1  -1  21   64.67    3.62
  -1   1  21   62.39    3.62
  -1   1  21   63.21    3.63
  -1  -1  21   65.64    3.67
   1   1 -21   62.21    3.71
   1  -1 -21   67.98    3.75
   1   1 -21   64.38    3.62
   1  -1 -21   65.24    3.62
  -1  -1  20  423.32   23.28
  -1  -1  20  424.02   23.32
   1   1 -20  429.62   23.35
  -1   1  20  419.53   23.28
  -1   1  20  416.74   23.29
   1  -1 -20  443.06   23.27
   1   1 -20  415.30   23.28
   1   1 -19    1.30    0.61
   1  -1 -19    1.85    0.44
  -1   1  19    2.46    0.40
  -1  -1  19    1.56    0.38
  -1   1  19    2.40    0.43
  -1  -1  19    0.95    0.52
   1   1 -19    1.63    0.41
  -1  -1  18  144.70    8.28
  -1   1  18  151.24    8.29
  -1   1  18  161.43    8.29
  -1  -1  18  145.01    8.32
   1   1 -18  152.76    8.35
   1   1 -18  147.82    8.28
   1  -1 -18  148.29    8.28
  -1  -1  17  278.45   15.59
  -1   1  17  270.91   15.58
  -1   1  17  288.97   15.59
  -1  -1  17  278.78   15.62
   1   1 -17  294.25   15.65
   1  -1 -17  298.94   15.58
   1   1 -17  279.59   15.59
  -1  -1  16   11.32    0.72
  -1   1  16   10.15    0.73
  -1   1  16   10.36    0.74
  -1  -1  16    9.09    0.82
   1   1 -16    9.71    0.93
   1   1 -16    9.32    0.75
   1  -1 -16   11.30    0.75
  -1  -1  15   41.40    2.39
  -1   1  15   42.39    2.40
  -1  -1  15   41.78    2.44
  -1   1  15   42.62    2.40
   1   1 -15   43.90    2.50
   1  -1 -15   39.85    2.40
   1   1 -15   44.70    2.41
   1   1 -14    3.03    0.48
   1  -1 -14    3.61    0.46
  -1   1  14    3.82    0.44
  -1  -1  14    2.62    0.50
  -1   1  14    3.93    0.45
   1   1 -14    3.04    0.65
  -1  -1  14    3.37    0.42
   1   1 -13   29.54    1.66
   1  -1 -13   30.35    1.66
  -1   1  13   27.39    1.66
  -1   1  13   28.95    1.66
   1  -1 -13   28.23    1.76
   1   1 -13   28.34    1.74
  -1  -1  13   28.28    1.66
  -1   1  12    0.77    0.32
   1   1 -12    0.85    0.49
   1  -1 -12    1.07    0.32
  -1  -1  12    0.74    0.32
  -1   1  12    0.39    0.27
   1  -1 -12    0.41    0.46
   1   1 -12    0.46    0.34
  -1  -1  11   13.01    0.82
  -1   1  11   13.36    0.83
   1  -1 -11   12.27    0.83
   1  -1 -11   13.98    0.82
  -1   1  11   13.76    0.82
   1   1 -11   13.96    0.92
   1  -1 -11   14.90    0.94
   1   1 -11   13.90    0.83
  -1   1  11   13.68    0.80
   1   1 -10    8.19    0.56
  -1  -1  10    7.68    0.61
  -1  -1  10    8.17    0.54
  -1   1  10    8.75    0.54
  -1   1  10    7.33    0.51
   1  -1 -10    8.10    0.53
  -1   1  10    7.51    0.53
   1   1 -10    8.44    0.65
   1  -1 -10    8.48    0.69
   1  -1 -10    7.18    0.54
   1   1  -9   16.53    0.95
   1   1  -9   15.24    1.01
  -1  -1   9   15.93    1.01
  -1  -1   9   15.66    0.95
  -1   1   9   15.31    0.95
  -1   1   9   15.78    0.93
   1  -1  -9   16.17    0.95
  -1   1   9   18.17    0.95
   1   1  -9   16.18    0.94
   1  -1  -9   16.72    1.04
   1  -1  -9   15.37    0.95
   1   1  -8  220.18   11.79
  -1  -1   8  203.15   11.78
  -1  -1   8  211.77   11.80
  -1  -1   8  223.08   11.78
  -1   1   8  220.23   11.78
   1   1  -8  194.35   11.79
  -1   1   8  212.79   11.77
   1  -1  -8  220.54   11.78
  -1   1   8  208.37   11.78
   1  -1  -8  220.31   11.83
   1  -1  -8  227.47   11.78
  -1  -1   7   34.67    2.04
   1   1  -7   33.07    2.01
  -1  -1   7   34.76    2.01
   1   1  -7   34.68    2.01
  -1  -1   7   36.79    2.03
  -1  -1   7   37.76    2.01
  -1   1   7   36.09    2.00
  -1   1   7   35.05    2.00
   1  -1  -7   36.37    2.00
  -1   1   7   35.24    2.05
   1  -1  -7   36.47    2.07
   1  -1  -7   35.14    2.01
  -1   1   7   41.22    2.01
   1  -1  -7   35.02    1.99
  -1   1   6   34.81    1.90
   1  -1  -6   31.53    1.93
  -1  -1   6   32.46    1.86
   1   1  -6   37.83    1.87
  -1  -1   6   31.68    1.88
   1  -1  -6   33.56    1.86
   1   1  -6   30.16    1.88
  -1  -1   6   31.86    1.89
   1  -1  -6   34.08    1.85
  -1   1   6   31.14    1.86
   1  -1  -6   35.97    1.87
  -1  -1   6   33.33    1.87
  -1  -1   5  783.88   44.14
   1   1  -5  773.20   44.14
   1  -1  -5  801.99   44.14
   1  -1  -5  858.42   44.13
  -1  -1   5  790.51   44.14
  -1  -1   5  764.67   44.16
   1   1  -5  810.11   44.15
  -1   1   5  769.56   44.14
   1  -1  -5  831.61   44.14
  -1   1   5  828.72   44.16
   1  -1  -5  816.54   44.16
  -1  -1   5  821.32   44.14
   1   1  -4  125.08    6.94
  -1  -1   4  123.42    6.94
   1  -1  -4  123.81    6.97
  -1   1   4  117.22    6.96
   1  -1  -4  127.59    6.94
   1  -1  -4  126.98    6.93
  -1  -1   4  128.74    6.94
  -1  -1   4  128.58    6.95
  -1   1   4  120.16    6.94
   1  -1  -4  148.58    6.94
   1   1  -4  117.16    6.95
  -1  -1   4  121.71    6.96
   1  -1  -3  402.41   22.76
   1   1  -3  415.15   22.76
  -1  -1   3  419.06   22.75
  -1  -1   3  410.00   22.77
   1   1  -3  416.03   22.77
  -1   1   3  405.29   22.75
   1  -1  -3  420.49   22.75
  -1  -1   3  437.30   22.76
   1  -1  -3  414.53   22.77
  -1   1   3  421.70   22.77
   1   1  -3  418.38   22.76
  -1   1   2  531.59   28.31
   1  -1  -2  465.25   28.30
   1  -1  -2  529.14   28.32
  -1   1   2  533.11   28.32
   1   1  -2  569.98   28.31
  -1  -1   2  494.58   28.31
  -1   1   2  541.89   28.31
   1  -1  -2  502.50   28.31
   1   1  -2  532.95   28.32
  -1  -1   2  553.23   28.32
   1   1  -2  520.05   28.31
  -1  -1   2  503.50   28.31
   1  -1  -1    3.43    0.24
  -1   1   1    3.59    0.24
   1   1  -1    2.86    0.21
  -1  -1   1    3.52    0.21
   1   1  -1    3.32    0.21
  -1  -1   1    3.58    0.21
   1   1  -1    3.64    0.24
   1  -1  -1    3.22    0.20
  -1   1   1    2.91    0.20
  -1  -1   1    3.00    0.23
   1  -1  -1    3.41    0.20
  -1   1   1    2.95    0.21
  -1   1   0  510.45   26.68
   1  -1   0  496.38   26.68
  -1  -1   0  498.91   26.68
   1   1   0  511.47   26.68
  -1   1   0  471.72   26.68
   1  -1   0  485.72   26.67
  -1   1   0  536.30   26.67
  -1   1   0  427.89   26.67
   1   1   0  509.05   26.67
  -1  -1   0  460.45   26.67
   1  -1   1   59.73    3.26
  -1   1  -1   59.09    3.26
  -1   1  -1   59.77    3.26
   1  -1   1   59.21    3.26
   1   1   1   66.31    3.28
  -1  -1  -1   68.57    3.28
  -1   1  -1   57.26    3.27
   1  -1   1   62.13    3.27
  -1  -1  -1   58.94    3.27
   1   1   1   61.48    3.27
   1   1   1   55.60    3.26
  -1  -1  -1   57.89    3.26
  -1  -1  -2 3299.98  146.66
  -1   1  -2 2700.32  146.64
   1   1   2 2973.92  146.65
   1  -1   2 2844.08  146.64
   1   1   2 2614.63  146.64
  -1  -1  -2 2719.25  146.64
   1   1   2 2074.60  146.64
  -1  -1  -2 2702.41  146.64
   1  -1   2 2878.51  146.65
  -1   1  -2 3279.51  146.65
  -1   1  -2 2344.72  146.64
   1  -1   2 2704.00  146.64
   1  -1   3    4.98    0.36
  -1   1  -3    5.76    0.36
  -1   1  -3    5.42    0.37
   1  -1   3    5.97    0.35
  -1  -1  -3    6.59    0.37
   1   1   3    5.09    0.35
  -1  -1  -3    5.94    0.44
   1   1   3    5.09    0.42
   1   1   3    5.38    0.34
   1  -1   3    5.99    0.42
  -1  -1  -3    5.90    0.34
  -1   1  -3    3.90    0.38
   1  -1   4   98.57    5.29
   1  -1   4   96.66    5.28
   1   1   4  101.76    5.28
  -1  -1  -4   89.46    5.27
  -1  -1  -4  103.96    5.27
  -1   1  -4   99.10    5.28
   1  -1   4  101.10    5.28
  -1  -1  -4   97.61    5.30
  -1   1  -4   82.50    5.28
   1  -1   4   92.37    5.27
   1   1   4   94.26    5.30
   1  -1   5   72.60    3.99
  -1   1  -5   68.27    4.01
   1  -1   5   66.06    4.01
   1   1   5   74.63    4.00
  -1  -1  -5   78.29    3.99
  -1  -1  -5   74.44    3.99
   1   1   5   69.66    4.02
  -1  -1  -5   72.81    3.98
   1  -1   5   72.98    4.00
   1  -1   5   67.74    3.99
  -1   1  -5   73.76    4.00
  -1  -1  -5   77.68    4.03
   1  -1   6   30.67    1.82
   1  -1   6   32.30    1.86
   1   1   6   37.25    1.84
  -1  -1  -6   32.33    1.90
  -1  -1  -6   29.63    1.84
  -1  -1  -6   33.14    1.83
  -1  -1  -6   33.42    1.82
  -1   1  -6   34.08    1.84
   1  -1   6   31.99    1.83
   1   1   6   33.61    1.81
   1  -1   6   32.55    1.86
  -1   1  -6   31.52    1.85
   1   1   6   33.91    1.90
  -1  -1  -7   31.65    1.62
   1  -1   7   29.55    1.65
  -1   1  -7   25.24    1.62
  -1  -1  -7   29.92    1.61
  -1  -1  -7   27.83    1.60
  -1   1  -7   28.87    1.59
   1   1   7   28.53    1.61
  -1  -1  -7   28.79    1.67
  -1   1  -7   28.59    1.62
   1  -1   7   27.45    1.61
   1   1   7   29.11    1.59
   1   1   7   29.37    1.71
   1  -1   7   25.94    1.64
   1  -1   7   29.31    1.60
   1  -1   8  140.13    8.27
  -1  -1  -8  144.57    8.24
  -1  -1  -8  152.39    8.24
  -1   1  -8  153.02    8.24
   1   1   8  154.40    8.25
  -1  -1  -8  151.32    8.29
   1   1   8  145.70    8.23
  -1   1  -8  162.54    8.25
   1  -1   8  147.13    8.27
   1  -1   8  151.06    8.24
   1  -1   9   61.60    3.58
   1   1   9   63.93    3.57
  -1  -1  -9   63.13    3.55
  -1  -1  -9   64.75    3.55
  -1   1  -9   63.71    3.54
   1   1   9   66.93    3.56
  -1  -1  -9   68.29    3.62
   1   1   9   66.23    3.54
  -1   1  -9   64.98    3.56
   1  -1   9   57.18    3.59
   1  -1   9   63.47    3.55
  -1  -1 -10   25.32    1.55
  -1  -1 -10   27.77    1.53
   1   1  10   26.65    1.55
  -1   1 -10   26.81    1.53
  -1  -1 -10   28.36    1.64
   1   1  10   29.61    1.56
   1   1  10   26.37    1.52
  -1   1 -10   28.12    1.55
   1  -1  10   27.24    1.54
  -1  -1 -11    1.83    0.28
   1   1  11    1.99    0.29
   1  -1  11    1.66    0.28
   1   1  11    1.91    0.35
   1   1  11    1.81    0.24
  -1   1 -11    2.07    0.32
  -1  -1 -11    1.38    0.51
  -1   1 -11    1.72    0.51
  -1   1 -12  104.74    5.73
  -1  -1 -12  100.76    5.66
   1   1  12  102.32    5.67
  -1  -1 -12  102.92    5.74
   1   1  12  103.02    5.68
   1   1  12  104.66    5.65
  -1   1 -12  104.16    5.67
   1  -1  12  100.62    5.66
  -1   1 -13  213.51   12.20
  -1  -1 -13  222.27   12.14
   1   1  13  220.76   12.15
  -1  -1 -13  226.83   12.22
   1   1  13  226.53   12.17
  -1   1 -13  223.94   12.16
   1  -1  13  216.50   12.15
  -1  -1 -14    4.01    0.42
   1   1  14    4.34    0.42
   1  -1  14    3.16    0.42
   1   1  14    2.39    0.50
  -1   1 -14    3.78    0.48
  -1   1 -14    3.00    0.63
  -1  -1 -14    4.07    0.78
  -1   1 -15   22.58    1.35
  -1   1 -15   23.52    1.51
  -1  -1 -15   21.15    1.34
   1   1  15   25.55    1.35
   1  -1  15   21.60    1.40
   1   1  15   22.32    1.38
  -1  -1 -15   21.44    1.50
   1  -1  15   22.07    1.34
  -1  -1 -16    1.20    0.38
   1  -1  16    1.51    0.44
   1   1  16    0.84    0.44
   1   1  16    2.15    0.36
   1  -1  16    0.90    0.36
  -1   1 -16    0.74    0.66
  -1   1 -16    1.23    0.42
  -1  -1 -17    1.88    0.37
   1  -1  17    1.55    0.35
   1   1  17    2.34    0.40
   1   1  17    2.28    0.42
   1  -1  17    1.28    0.47
  -1   1 -17    1.98    0.41
  -1   1 -17    1.67    0.68
  -1   1 -18  121.98    6.74
  -1  -1 -18  118.59    6.73
   1   1  18  134.57    6.75
   1  -1  18  108.42    6.77
   1   1  18  124.33    6.76
  -1   1 -18  127.33    6.83
   1  -1  18  118.53    6.73
  -1   1 -19   37.53    2.11
  -1  -1 -19   35.91    2.09
   1   1  19   35.05    2.10
   1  -1  19   37.16    2.16
   1   1  19   38.70    2.13
  -1   1 -19   36.05    2.22
   1  -1  19   36.15    2.10
   1   1  20    4.52    0.47
  -1  -1 -20    4.81    0.49
  -1   1 -20    4.89    0.50
   1  -1  20    5.27    0.60
   1   1  20    5.19    0.52
   1  -1  20    4.36    0.46
  -1   1 -20    5.24    0.74
   1   1  21    0.21    0.37
   1  -1  21   -0.02    0.37
  -1  -1 -21    0.38    0.39
   1   1  21    0.12    0.43
   1  -1  21    0.11    0.53
  -1   1 -21   -0.06    0.37
  -1   1 -21   -0.08    0.63
   1   1  22    0.17    0.38
   1  -1  22    0.01    0.41
  -1  -1 -22   -0.24    0.41
   1  -1  22    0.21    0.48
   1   1  22    0.26    0.42
  -1   1 -22    0.52    0.44
  -1   1 -22   -0.02    0.69
  -1   1 -23    0.70    0.78
  -1  -1 -23    1.61    0.47
   1   1  23    1.96    0.45
   1  -1  23    1.47    0.40
   1  -1  23    0.91    0.53
   1   1  23    2.05    0.49
  -1  -1 -23    1.66    0.72
  -1   1 -23    2.21    0.49
  -1  -1 -24   32.80    1.98
  -1   1 -24   33.32    1.99
   1   1  24   37.58    2.00
   1  -1  24   32.95    2.07
   1   1  24   35.32    2.03
  -1   1 -24   28.60    2.14
  -1  -1 -24   32.36    2.17
   1  -1  24   32.79    1.98
  -1   1 -25    1.18    0.81
  -1  -1 -25    0.73    0.49
   1  -1  25    0.52    0.47
   1   1  25    0.99    0.46
   1   1  25    0.47    0.50
   1  -1  25    0.32    0.65
  -1  -1 -25   -0.14    0.85
  -1   1 -25    0.46    0.49
   1   1  26   30.32    1.89
   1  -1  26   32.89    1.99
   1   1  26   31.56    1.91
  -1  -1 -26   32.27    2.15
  -1   1 -26   29.72    2.08
   1  -1  26   33.33    1.90
  -1  -1 -26   31.45    1.88
  -1   1 -26   30.38    1.89
   1   1  27   13.93    0.99
   1  -1  27   12.76    1.07
  -1  -1 -27   10.41    1.27
  -1   1 -27   12.33    1.28
   1   1  27   13.85    0.95
   1  -1  27   13.41    0.94
  -1  -1 -27   13.27    0.95
  -1   1 -27   11.75    0.98
  -1   1 -28    1.96    0.63
  -1  -1 -28    1.60    0.59
   1   1  28    2.15    0.50
   1  -1  28    2.05    0.65
  -1   1 -28    1.40    0.92
  -1  -1 -28    2.49    0.88
   1  -1  28    2.88    0.51
   1   1  28    1.73    0.64
  -1   1 -29   -0.09    0.60
  -1  -1 -29    1.36    0.58
   1   1  29   -0.32    0.45
  -1   1 -29    1.73    0.88
  -1  -1 -29    0.43    0.88
   1  -1  29    0.69    0.73
   1  -1  29    0.78    0.52
   1   1  29    0.36    0.62
   1  -1  30   10.88    1.03
   1   1  30    9.94    0.93
  -1  -1 -30   10.94    1.30
  -1   1 -30    9.54    1.14
   1  -1  30    9.85    0.87
   1   1  30   10.45    0.83
  -1   1 -30    9.47    0.87
  -1  -1 -30    9.92    0.88
  -1  -1 -31    4.05    0.68
  -1   1 -31    4.32    0.66
   1   1  31    4.02    0.58
   1  -1  31    4.01    0.83
  -1   1 -31    2.59    0.94
  -1  -1 -31    3.65    1.14
   1  -1  31    3.80    0.63
   1   1  31    3.75    0.73
  -1   1 -32    2.20    0.70
   1   1  32    2.78    0.58
   1  -1  32    2.15    0.82
  -1   1 -32    3.16    0.88
  -1  -1 -32    1.93    1.10
   1  -1  32    3.50    0.57
   1   1  32    3.86    0.78
  -1   1 -33    0.60    0.71
   1   1  33    0.41    0.56
   1  -1  33    1.09    0.83
  -1   1 -33    0.80    0.89
  -1  -1 -33    0.34    1.04
   1  -1  33    0.10    0.48
   1   1  33   -0.36    0.78
  -1   1 -34    0.06    0.72
   1   1  34    0.24    0.60
  -1  -1 -34   -0.88    0.90
  -1   1 -34    0.22    0.87
   1  -1  34   -0.40    0.85
   1  -1  34    0.24    0.60
   1   1  34   -0.64    0.73
   1   1  35   12.11    1.12
   1  -1  35   14.73    1.27
  -1  -1 -35   11.58    1.37
  -1   1 -35   11.39    1.25
   1   1  35   14.86    1.09
   1  -1  35   14.73    1.11
  -1   1 -35   12.57    1.10
   1   1  36   18.75    1.41
   1  -1  36   19.60    1.48
  -1   1 -36   16.20    1.47
  -1  -1 -36   17.19    1.69
   1  -1  36   19.46    1.35
   1   1  36   19.21    1.33
  -1   1 -36   16.41    1.27
   1   1  37    1.94    0.73
   1  -1  37    2.64    0.76
   1   1  37    2.09    0.86
   1  -1  37    1.62    0.85
  -1  -1 -37   -0.34    1.26
  -1   1 -37    0.89    0.87
   1  -1  38    1.54    0.72
   1   1  38    1.99    0.77
   1  -1  38    0.96    0.87
   1   1  38    1.16    0.87
  -1   1 -38    1.00    0.93
  -1  -1 -38    0.44    1.29
   1   1  39   13.30    1.13
   1  -1  39   14.17    1.25
   1   1  39   10.80    1.12
  -1   1 -39    9.92    1.31
  -1  -1 -39   10.17    1.64
   1   1  40    1.33    0.80
   1   1  40    1.24    0.79
   1  -1  40    0.07    0.91
  -1   1 -40    1.49    1.06
  -1  -1 -40    2.35    1.39
   1   1  41    8.71    1.02
   1  -1  41    7.72    1.13
  -1  -1 -41    7.38    1.54
  -1   1 -41    6.44    1.33
   1  -1  42   -0.14    0.98
  -1   1 -42   -0.77    1.25
  -1  -3  41    1.43    1.14
   1   3 -41    3.61    1.31
   1   3 -41    2.27    0.96
  -1  -3  40   -0.70    1.10
   1   3 -40   -1.69    1.23
   1  -3 -40   -0.10    1.14
  -1   3  40    0.92    0.86
   1   3 -40    0.58    0.95
  -1   3  39    1.44    0.83
  -1  -3  39    0.04    0.90
   1  -3 -39    1.86    1.41
   1   3 -39    1.13    1.17
   1   3 -39   -0.65    0.87
  -1   3  38   -0.05    0.76
  -1  -3  38    0.28    0.75
   1   3 -38    1.34    1.08
   1  -3 -38   -0.33    1.29
   1   3 -38    0.25    0.75
  -1   3  37    4.38    0.86
  -1  -3  37    6.58    1.07
   1  -3 -37    4.19    1.10
   1   3 -37    5.06    1.11
   1   3 -37    7.67    0.82
  -1   3  36    0.63    0.71
   1   3 -36    0.76    0.90
   1  -3 -36    2.21    1.32
  -1  -3  36    1.29    0.98
   1   3 -36    0.91    0.75
  -1   3  35   -0.18    0.66
  -1  -3  35    0.23    0.74
  -1   3  35   -0.06    0.67
   1   3 -35   -0.22    0.83
   1  -3 -35    0.35    1.21
  -1  -3  35   -0.16    0.66
   1   3 -35   -0.09    0.79
  -1  -3  34    7.62    1.03
  -1   3  34    7.45    0.81
   1   3 -34    5.92    0.97
   1  -3 -34    7.17    1.21
  -1  -3  34    7.40    0.86
  -1   3  34    7.11    0.82
   1   3 -34    7.51    0.96
   1   3 -33    1.00    0.78
  -1   3  33    0.09    0.53
   1  -3 -33    2.33    1.23
   1   3 -33   -0.42    0.86
  -1  -3  33   -0.31    0.90
  -1  -3  33   -0.42    0.64
  -1   3  33   -0.53    0.65
  -1  -3  32   17.53    1.34
  -1   3  32   19.23    1.24
   1   3 -32   14.57    1.41
   1  -3 -32   14.67    1.53
  -1   3  32   16.06    1.18
  -1  -3  32   19.65    1.27
   1   3 -32   17.30    1.32
   1   3 -31    1.32    0.70
  -1   3  31    0.47    0.46
  -1  -3  31    0.82    0.86
   1   3 -31    0.28    0.88
  -1  -3  31    0.39    0.62
  -1   3  31    0.02    0.61
  -1   3  30   32.08    1.95
  -1   3  30   31.27    1.94
  -1  -3  30   32.43    2.07
   1   3 -30   33.45    2.12
  -1  -3  30   33.02    1.96
   1   3 -30   29.50    1.96
   1   3 -29    1.49    0.54
  -1   3  29    1.29    0.55
  -1  -3  29   -0.03    0.77
  -1   3  29    0.60    0.52
   1   3 -29   -0.03    0.86
  -1  -3  29    0.97    0.60
  -1  -3  28    1.46    0.55
  -1  -3  28    2.41    0.69
  -1   3  28    1.11    0.55
  -1   3  28    1.81    0.55
   1   3 -28    0.39    0.83
   1   3 -28    0.65    0.59
  -1  -3  27    1.32    0.49
  -1  -3  27    2.30    0.79
  -1   3  27    0.81    0.56
  -1   3  27    1.98    0.51
   1   3 -27    1.10    0.81
   1   3 -27    1.72    0.60
   1   3 -26   30.26    2.12
   1   3 -26   32.03    2.03
  -1   3  26   37.57    2.03
  -1  -3  26   31.36    2.11
   1  -3 -26   32.01    2.00
  -1   3  26   34.59    1.99
  -1  -3  26   33.76    2.01
   1  -3 -25   23.39    1.93
   1   3 -25   22.75    1.78
   1   3 -25   26.51    1.71
  -1   3  25   29.13    1.70
  -1  -3  25   29.25    1.83
   1  -3 -25   28.77    1.68
  -1   3  25   28.01    1.66
  -1  -3  25   27.85    1.70
   1   3 -24   45.92    2.89
   1  -3 -24   42.27    2.95
   1  -3 -24   52.89    2.81
  -1   3  24   52.00    2.83
  -1  -3  24   50.47    2.94
  -1   3  24   46.57    2.78
   1   3 -24   49.36    2.84
  -1  -3  24   48.16    2.82
   1   3 -23    0.90    0.53
   1  -3 -23    1.38    0.76
   1   3 -23    0.91    0.67
  -1   3  23    1.02    0.44
  -1  -3  23    0.72    0.60
  -1   3  23    1.11    0.41
   1  -3 -23    1.13    0.50
  -1  -3  23    0.56    0.48
   1  -3 -22   22.22    1.39
   1   3 -22   22.29    1.40
  -1   3  22   22.69    1.38
  -1  -3  22   22.79    1.49
  -1   3  22   24.15    1.36
   1  -3 -22   19.33    1.57
   1   3 -22   22.26    1.51
  -1  -3  22   21.36    1.38
   1  -3 -21   56.38    3.11
   1   3 -21   52.28    3.13
  -1   3  21   57.34    3.13
  -1  -3  21   54.07    3.20
  -1   3  21   60.65    3.11
   1  -3 -21   52.64    3.25
   1   3 -21   47.61    3.18
  -1  -3  21   52.83    3.12
   1  -3 -20   18.99    1.15
   1   3 -20   18.35    1.16
  -1   3  20   18.00    1.15
  -1  -3  20   17.38    1.25
   1  -3 -20   16.21    1.29
   1   3 -20   17.68    1.24
  -1   3  20   19.87    1.13
  -1  -3  20   16.27    1.16
   1  -3 -19  175.47    9.49
  -1   3  19  172.49    9.50
   1  -3 -19  166.81    9.60
   1   3 -19  165.33    9.53
   1   3 -19  174.62    9.51
  -1   3  19  173.52    9.49
  -1  -3  19  171.49    9.50
   1  -3 -18   16.20    1.01
  -1   3  18   16.55    1.02
   1   3 -18   15.19    1.10
   1  -3 -18   14.06    1.16
   1   3 -18   15.18    1.03
  -1   3  18   17.26    1.01
  -1  -3  18   15.75    1.03
   1   3 -17    0.08    0.52
   1  -3 -17    0.24    0.40
  -1   3  17    0.90    0.33
   1  -3 -17    0.40    0.54
   1   3 -17   -0.17    0.40
  -1   3  17   -0.08    0.34
  -1  -3  17   -0.30    0.42
   1   3 -16    6.81    0.65
   1  -3 -16    4.60    0.55
  -1   3  16    5.73    0.53
   1  -3 -16    5.06    0.71
   1   3 -16    6.51    0.55
  -1   3  16    6.34    0.52
  -1  -3  16    5.91    0.56
   1   3 -15  105.74    6.17
   1  -3 -15  109.87    6.13
  -1   3  15  113.57    6.15
   1  -3 -15   99.82    6.22
   1   3 -15  108.96    6.16
  -1  -3  15  110.71    6.15
  -1   3  15  119.44    6.13
   1   3 -14    0.19    0.43
   1  -3 -14    0.55    0.66
  -1   3  14    0.65    0.33
   1   3 -14    0.55    0.50
  -1  -3  14   -0.38    0.42
  -1  -3  14   -0.03    0.46
  -1   3  14    0.10    0.36
   1  -3 -14   -0.14    0.43
  -1   3  13    4.75    0.48
  -1  -3  13    5.44    0.63
   1   3 -13    5.22    0.55
  -1   3  13    5.90    0.46
   1   3 -13    5.55    0.61
  -1   3  13    5.61    0.44
  -1  -3  13    5.70    0.53
   1  -3 -13    4.03    0.68
   1  -3 -13    4.86    0.52
  -1   3  12  265.57   13.39
  -1   3  12  241.57   13.35
   1  -3 -12  249.23   13.35
  -1  -3  12  245.19   13.43
   1   3 -12  239.89   13.39
  -1   3  12  234.90   13.37
   1   3 -12  228.58   13.39
  -1  -3  12  239.26   13.39
   1  -3 -12  250.94   13.46
   1  -3 -12  244.07   13.37
  -1  -3  11   33.85    1.88
   1  -3 -11   32.20    1.82
  -1   3  11   35.19    1.89
  -1   3  11   34.38    1.85
   1   3 -11   30.03    1.89
  -1  -3  11   29.89    1.95
  -1  -3  11   33.28    1.86
   1  -3 -11   34.07    1.87
  -1   3  11   31.31    1.85
   1  -3 -11   33.56    1.99
   1   3 -11   31.84    1.89
  -1  -3  10    5.40    0.50
   1  -3 -10    5.51    0.38
   1   3 -10    5.43    0.53
  -1   3  10    6.72    0.47
   1  -3 -10    5.84    0.46
  -1  -3  10    5.01    0.59
  -1   3  10    6.23    0.44
  -1  -3  10    5.78    0.45
   1   3 -10    5.36    0.47
  -1   3  10    5.81    0.46
  -1  -3   9  245.51   13.33
   1  -3  -9  239.17   13.29
   1   3  -9  242.41   13.31
   1   3  -9  243.07   13.32
  -1   3   9  243.73   13.31
   1  -3  -9  245.71   13.31
   1  -3  -9  250.32   13.38
  -1  -3   9  219.26   13.36
   1   3  -9  261.03   13.33
  -1  -3   9  235.44   13.30
  -1   3   9  249.68   13.30
  -1   3   9  243.05   13.33
  -1  -3   8    3.88    0.49
  -1  -3   8    4.35    0.39
   1  -3  -8    4.08    0.56
   1   3  -8    3.48    0.36
  -1   3   8    3.69    0.37
   1  -3  -8    3.99    0.27
   1  -3  -8    3.49    0.36
  -1   3   8    4.79    0.31
   1   3  -8    3.54    0.36
  -1   3   8    4.02    0.37
  -1  -3   8    3.90    0.30
   1   3  -8    4.19    0.40
  -1  -3   7   37.62    2.35
   1  -3  -7   39.12    2.29
  -1   3   7   42.00    2.27
   1  -3  -7   41.73    2.27
   1   3  -7   42.41    2.31
  -1  -3   7   39.96    2.27
  -1   3   7   37.80    2.30
  -1  -3   7   43.52    2.31
   1   3  -7   44.48    2.30
   1   3  -7   39.78    2.30
   1  -3  -7   43.76    2.38
  -1  -3   6  232.99   13.20
   1  -3  -6  244.74   13.15
  -1  -3   6  236.48   13.13
   1  -3  -6  234.93   13.13
  -1   3   6  233.31   13.15
   1   3  -6  259.37   13.16
   1  -3  -6  213.11   13.19
  -1   3   6  239.91   13.14
  -1  -3   6  240.00   13.16
   1   3  -6  232.20   13.15
   1   3  -6  266.67   13.15
  -1   3   5  117.59    6.36
   1  -3  -5  108.33    6.36
   1  -3  -5  114.33    6.40
   1  -3  -5  116.07    6.33
  -1  -3   5  117.20    6.36
   1   3  -5  112.16    6.36
  -1  -3   5  111.47    6.33
  -1   3   5  117.93    6.34
  -1  -3   5  113.49    6.40
   1   3  -5  124.66    6.34
  -1  -3   4    1.85    0.42
  -1  -3   4    2.47    0.17
  -1   3   4    2.35    0.19
   1  -3  -4    2.06    0.30
  -1   3   4    2.34    0.31
   1  -3  -4    1.12    0.30
   1  -3  -4    2.18    0.19
  -1  -3   4    1.70    0.29
   1   3  -4    1.73    0.30
   1   3  -4    2.40    0.18
   1  -3  -4    1.84    0.42
   1  -3  -3  308.29   15.49
  -1  -3   3  284.16   15.47
   1   3  -3  277.13   15.49
   1  -3  -3  280.65   15.47
  -1   3   3  281.05   15.48
  -1  -3   3  278.77   15.50
   1   3  -3  289.19   15.47
  -1  -3   3  264.58   15.48
  -1   3   3  280.42   15.49
  -1   3   3  274.27   15.51
  -1   3   2   32.55    1.83
   1   3  -2   32.27    1.77
  -1  -3   2   33.41    1.81
   1   3  -2   32.84    1.81
  -1   3   2   31.61    1.78
  -1  -3   2   35.30    1.79
  -1   3   2   29.17    1.78
  -1   3   2   31.84    1.81
  -1   3   2   32.21    1.81
   1   3  -1    0.71    0.29
  -1   3   1    0.66    0.35
  -1  -3   1    0.97    0.32
  -1   3   1    1.03    0.33
   1   3  -1    0.76    0.27
  -1   3   1    0.73    0.16
   1   3  -1    1.04    0.15
  -1   3   1    0.97    0.19
  -1   3   1    0.96    0.21
  -1  -3   1    1.02    0.23
  -1   3   1    0.95    0.20
  -1   3   1    0.51    0.28
  -1   3   1    0.78    0.35
  -1   3   0    3.86    0.28
   1  -3   0    3.05    0.28
   1   3   0    3.87    0.26
   1   3   0    4.81    0.29
  -1   3   0    4.63    0.29
   1   3   0    2.87    0.37
  -1  -3   0    3.53    0.30
  -1   3   0    2.42    0.41
  -1  -3   0    4.06    0.30
   1  -3   0    3.58    0.30
  -1  -3   0    3.41    0.40
   1   3   0    3.16    0.39
  -1   3   0    3.08    0.36
  -1  -3  -1 1114.46   63.63
   1   3   1 1185.95   63.63
  -1  -3  -1 1185.78   63.61
   1  -3   1 1245.81   63.64
   1  -3   1 1252.35   63.62
  -1   3  -1 1224.05   63.62
   1  -3   1 1060.34   63.61
   1   3   1 1084.30   63.61
  -1  -3  -1 1102.77   63.61
   1  -3   1 1218.09   63.61
  -1   3  -1 1220.23   63.61
   1   3   2    1.38    0.29
   1   3   2    1.80    0.36
  -1  -3  -2    2.12    0.38
  -1  -3  -2    1.30    0.21
   1  -3   2    1.66    0.26
   1   3   2    1.61    0.19
   1  -3   2    1.31    0.38
   1  -3   2    1.41    0.27
  -1   3  -2    1.21    0.19
   1  -3   2    1.58    0.18
  -1   3  -2    1.26    0.24
   1  -3   3  754.57   40.98
   1   3   3  724.20   40.99
  -1  -3  -3  756.59   41.02
   1   3   3  699.54   41.01
   1  -3   3  814.11   40.99
  -1   3  -3  747.46   40.98
   1   3   3  783.07   40.98
  -1   3  -3  746.50   40.99
  -1  -3  -3  737.60   40.98
   1   3   3  733.70   40.98
   1  -3   3  753.65   41.02
   1   3   4   63.73    3.34
   1   3   4   62.89    3.35
  -1  -3  -4   58.82    3.41
   1   3   4   58.87    3.41
   1   3   4   60.05    3.35
  -1  -3  -4   62.87    3.35
  -1   3  -4   61.76    3.35
   1  -3   4   60.36    3.35
  -1   3  -4   51.56    3.36
   1  -3   4   62.11    3.36
  -1   3  -4   58.26    3.36
   1  -3   4   62.80    3.41
  -1   3  -5   53.92    3.12
   1  -3   5   58.48    3.11
  -1   3  -5   55.69    3.13
   1  -3   5   55.73    3.12
   1   3   5   56.06    3.11
   1   3   5   57.52    3.13
  -1  -3  -5   53.57    3.17
   1  -3   5   52.41    3.17
  -1  -3  -5   55.46    3.11
  -1   3  -5   58.17    3.12
   1   3   5   59.54    3.11
   1  -3   6   30.87    1.58
  -1   3  -6   25.19    1.59
   1  -3   6   29.21    1.64
   1   3   6   23.87    1.58
  -1  -3  -6   25.80    1.56
   1   3   6   29.17    1.57
  -1  -3  -6   29.34    1.56
   1  -3   6   26.02    1.56
  -1   3  -6   29.01    1.57
  -1   3  -6   29.95    1.59
   1   3   6   29.50    1.56
  -1  -3  -6   30.78    1.67
   1  -3   7  307.14   16.31
  -1   3  -7  297.41   16.32
  -1   3  -7  295.41   16.30
  -1   3  -7  295.28   16.31
   1  -3   7  293.36   16.35
   1   3   7  371.33   16.33
  -1  -3  -7  293.76   16.29
   1  -3   7  285.05   16.30
   1   3   7  284.43   16.29
  -1  -3  -7  306.51   16.29
   1   3   7  294.13   16.30
  -1  -3  -7  276.83   16.35
  -1   3  -8   76.34    4.28
  -1  -3  -8   75.10    4.27
   1   3   8   74.26    4.27
   1  -3   8   74.20    4.35
   1   3   8   87.44    4.31
  -1  -3  -8   78.88    4.27
  -1   3  -8   80.68    4.31
   1   3   8   80.89    4.29
  -1   3  -8   81.91    4.31
   1  -3   8   75.82    4.28
  -1  -3  -8   77.09    4.36
   1  -3   8   78.57    4.29
  -1   3  -9   36.74    2.13
   1  -3   9   36.63    2.09
   1   3   9   37.04    2.08
  -1   3  -9   36.92    2.07
  -1  -3  -9   35.42    2.06
   1   3   9   37.42    2.06
   1   3   9   37.19    2.10
  -1  -3  -9   39.02    2.19
   1  -3   9   36.12    2.08
  -1   3  -9   41.20    2.11
  -1  -3  -9   38.85    2.07
   1  -3   9   34.45    2.15
  -1   3 -10   59.04    3.49
   1   3  10   61.28    3.48
   1   3  10   68.09    3.51
   1   3  10   67.68    3.53
   1  -3  10   59.52    3.57
  -1  -3 -10   64.08    3.49
  -1   3 -10   67.23    3.55
   1  -3  10   61.76    3.51
  -1   3 -10   62.42    3.52
   1  -3  10   64.18    3.51
  -1  -3 -10   66.96    3.60
  -1   3 -11   13.81    0.95
  -1  -3 -11   15.04    1.06
   1   3  11   14.07    0.86
   1  -3  11   14.25    0.98
  -1   3 -11   13.65    0.89
   1   3  11   15.49    0.89
   1   3  11   12.61    0.80
   1  -3  11   13.17    0.86
  -1  -3 -11   14.05    0.84
  -1   3 -12    5.67    0.72
  -1  -3 -12    7.02    0.82
   1   3  12    5.48    0.56
   1  -3  12    6.21    0.67
  -1   3 -12    8.41    0.60
   1   3  12    7.14    0.58
   1   3  12    7.02    0.45
   1  -3  12    6.15    0.54
  -1  -3 -12    5.97    0.52
  -1  -3 -13   34.37    2.21
   1   3  13   36.21    2.10
   1  -3  13   36.99    2.17
  -1   3 -13   33.56    2.10
   1   3  13   37.59    2.04
  -1   3 -13   35.95    2.17
   1   3  13   39.50    2.11
   1  -3  13   36.45    2.09
  -1  -3 -13   36.93    2.07
  -1  -3 -14    0.12    0.58
   1   3  14    0.27    0.36
   1  -3  14    0.45    0.47
  -1   3 -14   -0.05    0.40
   1   3  14    0.34    0.23
  -1   3 -14   -0.32    0.57
   1   3  14    0.21    0.35
   1  -3  14    0.34    0.36
  -1  -3 -14   -0.12    0.35
  -1  -3 -15    1.87    0.64
   1   3  15    2.36    0.41
   1  -3  15    1.76    0.51
   1   3  15    2.52    0.29
  -1   3 -15    1.71    0.42
  -1   3 -15    2.28    0.60
   1   3  15    2.93    0.39
  -1  -3 -15    2.90    0.40
   1  -3  15    2.20    0.39
  -1  -3 -16   12.89    0.79
   1   3  16   12.27    0.82
  -1  -3 -16   12.09    1.02
  -1   3 -16   11.03    0.82
   1   3  16   12.37    0.80
   1  -3  16   11.96    0.79
  -1   3 -16   10.89    0.94
  -1   3 -17    0.89    0.57
   1   3  17    0.93    0.41
  -1   3 -17    0.33    0.37
   1   3  17    1.03    0.36
  -1  -3 -17    0.64    0.35
   1  -3  17    0.36    0.35
  -1  -3 -17    0.44    0.65
   1  -3  18   18.03    1.17
  -1  -3 -18   20.13    1.37
  -1   3 -18   19.25    1.19
  -1   3 -18   17.61    1.27
   1   3  18   19.16    1.18
   1   3  18   19.37    1.17
  -1  -3 -18   19.77    1.15
   1  -3  19   41.02    2.40
  -1   3 -19   41.43    2.47
  -1  -3 -19   42.40    2.55
  -1   3 -19   40.24    2.41
   1   3  19   42.29    2.40
  -1  -3 -19   42.79    2.38
   1   3  19   43.05    2.41
  -1   3 -20    2.00    0.67
   1   3  20    2.70    0.41
  -1  -3 -20    3.11    0.44
   1   3  20    2.35    0.44
  -1  -3 -20    3.29    0.73
  -1   3 -20    2.75    0.49
   1  -3  20    2.56    0.43
  -1  -3 -21    9.02    0.97
  -1   3 -21    7.92    0.84
  -1  -3 -21    9.63    0.69
   1  -3  21   10.68    0.87
  -1   3 -21    8.24    0.72
   1   3  21    8.64    0.71
   1   3  21    9.48    0.69
   1  -3  21    8.57    0.69
  -1  -3 -22    0.16    0.70
  -1   3 -22    1.26    0.68
   1  -3  22    0.78    0.61
  -1   3 -22    0.09    0.44
   1   3  22   -0.23    0.43
  -1  -3 -22    1.14    0.43
   1   3  22    0.69    0.45
   1  -3  22    0.38    0.41
  -1  -3 -23   -0.03    0.80
  -1   3 -23    0.31    0.64
   1   3  23    0.77    0.42
  -1  -3 -23    0.04    0.42
  -1   3 -23    0.15    0.51
   1   3  23   -0.10    0.46
   1  -3  23    0.11    0.57
   1  -3  23    0.27    0.42
   1   3  24   17.24    1.14
  -1   3 -24   17.30    1.17
  -1  -3 -24   18.18    1.12
   1  -3  24   18.08    1.31
   1   3  24   16.84    1.13
  -1  -3 -24   15.29    1.37
  -1   3 -24   15.42    1.31
   1  -3  24   17.10    1.12
   1   3  25   29.77    1.82
  -1   3 -25   29.54    1.82
  -1  -3 -25   29.03    1.78
  -1  -3 -25   28.45    2.05
  -1   3 -25   26.65    1.92
   1  -3  25   29.03    1.80
   1   3  25   32.25    1.80
   1  -3  25   32.91    1.94
   1  -3  26   75.07    4.12
   1   3  26   79.88    4.02
  -1   3 -26   67.96    4.01
   1  -3  26   65.62    3.99
   1   3  26   70.32    3.99
  -1  -3 -26   66.51    4.17
  -1   3 -26   66.59    4.10
   1   3  27    9.18    0.74
   1  -3  27    7.38    0.91
   1   3  27    8.06    0.75
  -1   3 -27    8.13    0.84
  -1   3 -27    9.23    1.08
  -1  -3 -27    6.37    1.14
   1  -3  27    7.69    0.75
   1  -3  28   24.17    1.57
  -1   3 -28   24.89    1.61
   1   3  28   26.37    1.58
  -1   3 -28   21.36    1.72
   1   3  28   24.78    1.56
   1  -3  28   28.51    1.79
   1  -3  29    4.25    0.77
  -1   3 -29    4.37    0.62
  -1   3 -29    3.36    0.88
   1  -3  29    3.94    0.66
   1   3  29    4.99    0.66
   1   3  29    4.18    0.64
  -1   3 -30   -0.34    0.91
  -1   3 -30    0.49    0.62
   1  -3  30    0.95    0.86
   1  -3  30    0.38    0.53
   1   3  30    1.16    0.60
   1   3  30    0.02    0.58
  -1   3 -31    2.49    1.00
   1  -3  31    3.21    0.82
  -1   3 -31    1.72    0.70
   1   3  31    2.41    0.61
   1   3  31    1.80    0.67
   1  -3  31    2.32    0.63
   1  -3  32   16.74    1.17
  -1   3 -32   16.38    1.26
   1  -3  32   16.19    1.36
   1   3  32   16.16    1.19
  -1   3 -32   13.88    1.45
   1   3  32   16.87    1.22
   1  -3  33   17.07    1.39
   1   3  33   21.80    1.42
  -1   3 -33   19.44    1.58
  -1   3 -33   20.93    1.46
   1  -3  33   22.93    1.67
   1   3  33   24.08    1.45
   1   3  34    6.21    0.70
   1  -3  34    7.86    1.03
   1   3  34    7.27    0.78
  -1   3 -34    5.22    1.05
  -1  -3 -34    4.36    1.21
  -1   3 -34    6.32    0.79
  -1  -3 -35    1.32    1.05
  -1   3 -35   -0.17    1.06
  -1   3 -35    0.60    0.77
   1  -3  35    0.98    0.74
   1   3  35    0.18    0.70
   1   3  35   -0.09    0.59
   1   3  36    8.22    0.93
   1  -3  36   10.48    1.19
   1   3  36    9.80    0.96
  -1  -3 -36    9.04    1.56
  -1   3 -36    9.90    1.32
  -1   3 -36    8.99    1.05
   1  -3  37   -0.25    1.01
  -1   3 -37    0.64    1.10
  -1  -3 -37    1.74    1.35
   1   3  37    0.14    0.77
  -1   3 -37   -0.31    0.79
   1  -3  38    6.84    1.09
  -1  -3 -38    4.70    1.14
  -1   3 -38    4.55    1.12
   1   3  38    2.84    0.89
  -1   3 -38    5.19    0.76
   1  -3  39    8.78    1.01
  -1  -3 -39    6.04    1.34
  -1   3 -39    7.50    1.05
   1   3  39    6.77    0.98
  -1   3 -39    8.29    1.03
   1  -3  40    0.49    0.84
  -1   3 -40   -0.04    1.05
   1   3  40    0.58    0.73
  -1   3 -40    1.37    0.92
  -1   3 -41   -0.62    1.20
   1  -3  41    1.15    1.06
  -1   3 -42    7.21    1.44
  -1  -5  39   20.47    1.75
  -1  -5  38    1.17    1.02
  -1   5  38   -0.21    0.82
   1   5 -38    0.19    0.69
  -1  -5  37    4.49    1.22
  -1   5  37    3.46    0.86
   1   5 -37    2.94    0.76
  -1  -5  36    1.59    0.83
   1   5 -36    0.94    0.81
  -1   5  36    0.46    0.68
   1  -5 -36    0.91    1.24
  -1  -5  35    8.29    1.25
  -1   5  35    8.60    0.85
   1  -5 -35    8.54    1.47
   1   5 -35    7.46    1.06
  -1  -5  34    0.15    0.78
   1   5 -34   -0.43    0.90
   1  -5 -34    0.55    1.24
  -1   5  34   -0.50    0.57
   1   5 -34   -0.29    0.87
  -1  -5  33    0.54    0.97
   1  -5 -33    1.47    1.20
   1   5 -33    1.48    0.84
  -1   5  33   -0.34    0.59
   1   5 -33   -0.05    0.81
  -1  -5  32   14.45    1.32
   1   5 -32   14.07    1.21
  -1   5  32   14.20    1.13
   1  -5 -32   14.81    1.47
   1   5 -32   12.77    1.24
  -1   5  31    0.66    0.63
  -1  -5  31    1.05    0.88
   1   5 -31   -0.74    0.84
   1  -5 -31   -0.17    1.18
   1   5 -31   -0.54    0.70
  -1   5  30   14.01    1.01
  -1  -5  30   16.68    1.40
   1   5 -30   12.35    1.09
  -1   5  30   15.40    1.12
   1   5 -30   12.69    1.23
   1  -5 -30   13.91    1.40
   1   5 -29    1.25    0.53
  -1   5  29    0.66    0.50
  -1   5  29   -0.31    0.65
   1  -5 -29    1.05    1.13
   1   5 -29    0.97    0.77
  -1  -5  29    0.48    0.78
   1   5 -28    8.04    0.95
   1  -5 -28    8.51    1.33
  -1  -5  28    9.58    1.02
   1   5 -28    8.41    0.87
  -1   5  28    8.93    0.73
  -1   5  28    9.53    0.86
   1  -5 -27    2.36    0.96
   1   5 -27    2.43    0.75
  -1  -5  27    2.24    0.54
  -1  -5  27    1.63    0.87
  -1   5  27    2.49    0.48
  -1   5  27    1.76    0.53
   1   5 -27    1.33    0.68
  -1  -5  26   32.99    2.18
  -1  -5  26   34.06    1.98
   1   5 -26   31.19    2.03
  -1   5  26   32.67    1.92
  -1   5  26   34.03    1.98
   1   5 -26   29.90    2.04
   1  -5 -26   30.00    2.20
  -1  -5  25   52.71    3.31
  -1  -5  25   53.92    3.17
   1   5 -25   55.71    3.21
  -1   5  25   57.77    3.13
   1   5 -25   51.85    3.22
   1  -5 -25   50.50    3.38
  -1   5  25   56.78    3.19
  -1  -5  24   70.98    3.87
   1   5 -24   62.82    3.89
  -1   5  24   69.10    3.84
   1  -5 -24   65.35    4.08
   1   5 -24   65.75    3.91
  -1   5  24   71.07    3.89
   1  -5 -23    7.17    1.11
  -1  -5  23    6.25    0.62
   1   5 -23    6.88    0.75
  -1   5  23    6.83    0.67
   1   5 -23    5.33    0.78
  -1   5  23    4.47    0.55
   1   5 -22   12.80    0.97
   1  -5 -22   10.81    1.20
  -1  -5  22   12.64    0.89
  -1   5  22   12.27    0.88
   1   5 -22   11.82    0.93
  -1   5  22   10.67    0.81
   1  -5 -21   73.39    4.51
   1   5 -21   68.59    4.36
  -1  -5  21   76.48    4.34
  -1   5  21   81.47    4.35
   1   5 -21   77.94    4.36
  -1   5  21   79.43    4.31
  -1   5  20   37.30    2.14
  -1  -5  20   36.08    2.18
   1  -5 -20   37.14    2.37
   1   5 -20   36.89    2.21
  -1   5  20   43.29    2.20
   1  -5 -20   34.92    2.12
   1   5 -20   35.92    2.19
   1  -5 -19    3.94    0.87
   1  -5 -19    3.56    0.42
  -1   5  19    4.71    0.47
  -1  -5  19    4.98    0.51
  -1  -5  19    3.72    0.70
  -1   5  19    4.18    0.51
   1   5 -19    3.81    0.56
   1   5 -19    4.05    0.57
   1  -5 -18    1.78    0.70
   1  -5 -18    1.59    0.35
  -1  -5  18    1.53    0.41
   1   5 -18    1.61    0.48
  -1  -5  18    2.16    0.57
  -1   5  18    1.81    0.35
  -1   5  18    2.00    0.40
   1   5 -18    2.40    0.49
  -1  -5  17  139.54    7.60
  -1   5  17  131.90    7.57
   1  -5 -17  147.33    7.73
   1  -5 -17  142.18    7.56
  -1  -5  17  130.26    7.69
   1   5 -17  135.07    7.61
   1   5 -17  136.29    7.60
   1   5 -16   99.59    5.80
  -1   5  16   98.75    5.77
  -1  -5  16  109.97    5.80
   1  -5 -16  108.50    5.77
  -1  -5  16  103.80    5.89
   1  -5 -16  105.90    5.93
   1   5 -16  105.67    5.82
   1   5 -15   52.15    3.13
  -1   5  15   55.18    3.10
  -1  -5  15   56.34    3.13
   1  -5 -15   57.87    3.10
  -1  -5  15   54.72    3.23
   1  -5 -15   52.42    3.25
   1   5 -15   57.24    3.15
   1   5 -14    0.04    0.39
  -1   5  14   -0.15    0.29
  -1  -5  14   -0.21    0.34
   1  -5 -14    0.05    0.30
  -1  -5  14   -0.17    0.49
   1  -5 -14   -0.78    0.65
   1   5 -14   -0.45    0.38
   1   5 -13   71.20    4.07
  -1   5  13   80.28    4.05
  -1  -5  13   71.47    4.07
   1  -5 -13   69.71    4.05
  -1  -5  13   72.74    4.17
   1  -5 -13   76.20    4.20
   1   5 -13   69.65    4.09
   1   5 -12    9.70    0.74
   1  -5 -12   10.25    0.93
  -1  -5  12   10.23    0.65
  -1   5  12   11.42    0.68
  -1  -5  12   11.38    0.74
   1  -5 -12   11.79    0.71
  -1  -5  12   12.05    0.87
  -1   5  12   10.97    0.70
   1   5 -12   10.50    0.77
  -1  -5  11    3.60    0.58
  -1  -5  11    4.38    0.32
  -1   5  11    3.99    0.40
  -1   5  11    4.30    0.37
   1   5 -11    4.53    0.45
   1  -5 -11    4.28    0.41
  -1  -5  11    4.26    0.43
   1  -5 -11    4.07    0.72
  -1   5  10  125.05    6.74
  -1  -5  10  127.75    6.82
   1  -5 -10  124.33    6.72
  -1  -5  10  118.11    6.69
  -1   5  10  112.86    6.71
  -1   5  10  127.50    6.70
   1  -5 -10  128.38    6.82
   1   5 -10  119.56    6.72
  -1  -5  10  124.98    6.73
  -1   5   9  331.21   15.93
   1  -5  -9  286.63   15.91
   1  -5  -9  293.19   15.99
  -1   5   9  295.67   15.89
  -1  -5   9  271.09   15.92
  -1   5   9  280.21   15.91
   1   5  -9  291.04   15.90
  -1  -5   9  289.54   15.88
  -1  -5   9  269.45   15.98
   1  -5  -8   34.40    2.14
   1   5  -8   32.12    2.00
  -1  -5   8   34.02    2.10
  -1  -5   8   34.20    2.03
  -1  -5   8   35.77    1.97
  -1   5   8   35.72    1.99
  -1   5   8   34.82    2.02
  -1  -5   7   92.97    5.19
  -1  -5   7   91.39    5.30
  -1   5   7   99.70    5.21
   1  -5  -7   88.30    5.31
  -1   5   7  113.97    5.25
  -1  -5   7   93.29    5.25
   1   5  -7   90.13    5.25
   1   5  -7   92.72    5.21
  -1   5   7   95.13    5.24
  -1   5   7   91.17    5.21
   1   5  -6    1.23    0.24
  -1   5   6    1.71    0.24
  -1  -5   6    0.81    0.39
   1   5  -6    1.66    0.41
  -1   5   6    1.76    0.29
  -1  -5   6    1.22    0.19
  -1   5   6    1.79    0.33
  -1   5   6    1.36    0.36
   1   5  -5   88.32    5.06
  -1   5   5   93.21    5.07
  -1  -5   5   88.79    5.11
  -1   5   5   95.83    5.07
  -1   5   5   95.63    5.09
  -1  -5   5   92.45    5.05
  -1   5   5   91.82    5.09
   1   5  -5   90.96    5.10
   1   5  -4    0.76    0.19
   1   5  -4    0.81    0.38
  -1   5   4   -0.20    0.23
  -1   5   4    0.46    0.31
   1   5  -4    0.58    0.36
  -1   5   4    0.40    0.31
  -1   5   4    0.43    0.28
  -1  -5   4    0.64    0.39
  -1  -5   3    2.71    0.47
  -1   5   3    1.92    0.28
   1   5  -3    2.22    0.34
  -1   5   3    3.23    0.35
   1   5  -3    2.74    0.42
   1   5  -3    1.44    0.39
  -1   5   3    1.25    0.35
  -1   5   3    1.95    0.31
   1   5  -3    3.20    0.25
   1   5  -2   42.27    2.40
   1   5  -2   47.67    2.44
  -1   5   2   42.33    2.41
   1   5  -2   44.88    2.43
  -1   5   2   41.89    2.42
   1   5  -2   42.05    2.45
  -1   5   2   45.49    2.43
  -1   5   2   41.19    2.41
  -1  -5   2   45.34    2.48
   1   5  -1  166.26    9.64
  -1   5   1  174.99    9.64
   1   5  -1  165.81    9.64
  -1   5   1  202.82    9.65
   1   5  -1  176.55    9.66
  -1   5   1  199.08    9.66
   1   5  -1  172.11    9.63
  -1   5   1  166.84    9.64
  -1  -5   1  163.22    9.67
   1   5   0   69.76    3.74
  -1   5   0   69.40    3.74
  -1   5   0   55.90    3.74
   1   5   0   67.42    3.78
   1   5   0   66.71    3.73
  -1   5   0   64.27    3.74
   1   5   0   69.00    3.75
   1   5   0   71.15    3.76
  -1   5   0   78.75    3.75
   1   5   1  261.76   13.28
  -1   5  -1  212.27   13.28
   1   5   1  281.10   13.30
  -1   5  -1  228.99   13.28
   1   5   1  249.08   13.28
  -1   5  -1  239.15   13.29
   1   5   1  242.16   13.29
  -1   5  -1  242.29   13.29
   1   5   2   53.88    2.95
  -1   5  -2   49.42    2.95
   1   5   2   52.02    2.95
   1   5   2   58.56    2.97
  -1   5  -2   53.31    2.94
   1  -5   2   54.42    2.94
   1   5   2   49.92    2.94
  -1   5  -2   55.95    2.97
   1   5   3   23.55    1.20
   1   5   3   16.59    1.25
   1   5   3   19.10    1.24
  -1   5  -3   20.20    1.19
  -1   5  -3   24.35    1.25
  -1   5  -3   22.11    1.22
   1   5   3   20.61    1.20
   1  -5   3   20.27    1.25
   1   5   3   20.55    1.20
   1  -5   3   19.53    1.18
   1  -5   4    4.50    0.58
   1   5   4    5.47    0.47
   1   5   4    4.62    0.48
  -1   5  -4    5.18    0.44
  -1   5  -4    4.71    0.38
   1   5   4    5.18    0.40
   1  -5   4    5.85    0.49
  -1   5  -4    4.83    0.47
   1   5   4    4.16    0.37
   1  -5   4    4.44    0.35
  -1  -5  -4    6.01    0.65
   1  -5   5   19.68    1.06
   1   5   5   16.39    1.06
   1  -5   5   17.90    1.20
   1   5   5   16.22    1.11
   1   5   5   19.73    1.12
  -1   5  -5   18.86    1.10
  -1   5  -5   17.63    1.07
   1  -5   5   21.28    1.12
   1   5   5   19.51    1.07
  -1   5  -5   19.81    1.13
  -1  -5  -5   19.07    1.24
   1  -5   6   36.03    2.19
   1   5   6   39.02    2.12
   1   5   6   36.16    2.09
   1   5   6   38.12    2.08
  -1   5  -6   35.35    2.08
   1  -5   6   38.18    2.07
  -1   5  -6   34.33    2.10
  -1  -5  -6   36.83    2.20
   1  -5   6   36.63    2.10
   1   5   6   38.43    2.07
   1  -5   7   73.69    3.99
   1  -5   7   67.25    4.06
   1   5   7   70.05    4.00
  -1   5  -7   67.22    3.98
   1   5   7   67.03    3.97
   1  -5   7   69.64    3.96
   1   5   7   85.91    3.96
   1   5   7   67.61    3.97
  -1  -5  -7   67.47    4.07
  -1   5  -7   70.09    3.98
  -1   5  -8  147.44    8.34
   1  -5   8  154.96    8.34
   1  -5   8  144.16    8.31
   1  -5   8  159.12    8.42
   1   5   8  160.63    8.31
   1   5   8  151.49    8.32
  -1  -5  -8  140.88    8.41
   1   5   8  147.83    8.32
  -1   5  -9  110.79    6.33
  -1  -5  -9  110.04    6.42
   1  -5   9  115.71    6.32
   1  -5   9  118.84    6.30
   1  -5   9  113.37    6.41
   1   5   9  104.35    6.30
   1   5   9  118.16    6.29
   1   5   9  117.96    6.31
   1  -5  10   50.37    3.13
   1  -5  10   53.76    3.04
  -1   5 -10   56.26    3.06
   1   5  10   48.81    3.01
   1   5  10   56.46    3.00
  -1  -5 -10   55.88    3.16
   1   5  10   56.74    3.03
  -1   5 -11   71.26    4.06
   1   5  11   71.81    4.00
   1   5  11   75.13    4.02
  -1   5 -11   73.79    4.06
   1  -5  11   68.90    4.12
  -1  -5 -11   72.75    4.14
   1  -5  11   72.73    4.03
  -1  -5 -12    0.79    0.59
  -1   5 -12    0.30    0.34
   1   5  12    0.21    0.22
  -1   5 -12    0.23    0.40
  -1  -5 -12    0.14    0.24
   1  -5  12    0.59    0.47
   1   5  12    0.57    0.26
   1  -5  12    0.33    0.29
  -1  -5 -13    4.76    0.67
  -1   5 -13    4.30    0.50
   1   5  13    4.19    0.33
  -1   5 -13    3.66    0.50
   1   5  13    4.68    0.42
   1  -5  13    4.29    0.59
   1  -5  13    4.70    0.42
  -1  -5 -13    4.40    0.35
  -1  -5 -14    4.17    0.34
  -1  -5 -14    4.76    0.71
  -1   5 -14    4.33    0.46
   1  -5  14    4.50    0.43
   1   5  14    3.58    0.30
   1  -5  14    4.29    0.61
   1   5  14    3.98    0.41
  -1   5 -14    4.30    0.56
  -1  -5 -15    3.91    0.34
  -1  -5 -15    4.19    0.67
  -1   5 -15    3.96    0.48
   1  -5  15    3.69    0.39
   1   5  15    3.79    0.30
   1   5  15    4.51    0.49
   1  -5  15    2.83    0.56
   1   5  15    3.48    0.42
  -1   5 -15    3.52    0.52
  -1  -5 -16    3.73    0.34
  -1  -5 -16    3.34    0.74
  -1   5 -16    3.15    0.47
   1  -5  16    3.62    0.43
   1   5  16    3.51    0.29
   1  -5  16    2.21    0.61
   1   5  16    4.31    0.43
   1   5  16    3.10    0.43
  -1   5 -16    3.56    0.55
  -1  -5 -17    3.59    0.73
  -1   5 -17    1.99    0.44
   1   5  17    1.97    0.23
   1  -5  17    2.06    0.39
   1  -5  17    2.29    0.58
  -1  -5 -17    1.97    0.29
   1   5  17    2.64    0.45
   1   5  17    0.95    0.39
  -1   5 -17    2.00    0.58
  -1   5 -18   -0.10    0.51
   1   5  18    0.67    0.40
   1  -5  18    0.59    0.38
  -1  -5 -18    0.99    0.74
   1   5  18    0.68    0.38
   1  -5  18   -0.16    0.54
   1   5  18    0.12    0.21
  -1   5 -18    0.52    0.46
  -1   5 -19    2.28    0.57
   1   5  19    1.72    0.42
   1  -5  19    2.10    0.41
  -1  -5 -19    1.94    0.76
   1   5  19    2.21    0.47
   1  -5  19    1.37    0.64
  -1   5 -19    1.32    0.48
  -1  -5 -20   18.17    1.39
  -1   5 -20   15.24    1.21
   1  -5  20   18.99    1.12
   1   5  20   15.33    1.11
   1   5  20   18.22    1.14
   1  -5  20   20.79    1.37
  -1   5 -20   17.50    1.15
  -1  -5 -21    5.94    1.01
   1   5  21    5.40    0.62
  -1   5 -21    5.61    0.77
   1  -5  21    6.81    0.61
   1  -5  21    5.98    0.87
  -1   5 -21    7.46    0.71
   1   5  21    6.99    0.67
   1  -5  22    2.23    0.47
   1   5  22    1.93    0.49
  -1   5 -22    2.50    0.67
   1   5  22    2.15    0.48
  -1  -5 -22    0.98    0.91
  -1   5 -22    2.22    0.61
  -1   5 -23   11.45    0.96
   1  -5  23   14.30    0.93
   1   5  23   12.89    0.92
  -1  -5 -23   13.27    1.30
  -1   5 -23   13.17    1.07
   1   5  23   12.61    0.96
   1  -5  24    1.47    0.48
  -1   5 -24    1.74    0.72
   1   5  24    1.28    0.56
   1   5  24    1.40    0.50
  -1  -5 -24    2.17    0.87
  -1   5 -24    1.16    0.57
   1  -5  25   13.06    0.95
   1   5  25   12.81    0.95
   1   5  25   14.97    1.00
  -1   5 -25   11.93    1.05
  -1  -5 -25   13.56    1.35
  -1   5 -25   11.71    1.12
   1   5  26    2.00    0.54
  -1   5 -26    3.32    0.80
   1   5  26    3.21    0.57
  -1  -5 -26    3.97    1.13
  -1   5 -26    2.51    0.74
   1   5  27   48.14    2.71
  -1   5 -27   46.52    2.77
   1   5  27   47.99    2.77
  -1   5 -27   42.17    2.79
  -1  -5 -27   44.88    2.97
   1  -5  27   48.26    2.91
  -1   5 -28    2.68    0.56
  -1   5 -28    1.27    0.82
   1   5  28    1.91    0.53
   1   5  28    2.42    0.67
  -1  -5 -28    1.62    1.07
   1  -5  28    0.81    0.86
  -1   5 -29   -0.88    0.70
  -1   5 -29   -0.70    0.80
   1   5  29    0.60    0.50
   1   5  29    0.22    0.51
  -1  -5 -29   -0.20    1.16
   1  -5  29   -0.45    0.74
  -1   5 -30    2.38    0.80
  -1   5 -30    2.43    0.93
   1   5  30    3.17    0.61
   1   5  30    4.29    0.55
  -1  -5 -30    3.63    0.99
   1  -5  30    2.79    0.98
  -1   5 -31    0.17    0.75
   1   5  31   -0.19    0.65
   1   5  31   -0.14    0.50
  -1   5 -31    0.10    0.80
  -1  -5 -31    0.04    1.21
   1  -5  31   -0.69    0.80
  -1   5 -32    1.68    0.73
   1   5  32    0.85    0.69
   1   5  32    1.58    0.55
  -1   5 -32    1.81    0.93
  -1  -5 -32    2.13    0.90
   1  -5  32    1.24    0.96
  -1  -5 -33    1.53    1.34
  -1   5 -33    4.73    0.96
   1  -5  33    3.75    0.95
  -1   5 -33    3.89    0.67
   1   5  33    2.96    0.76
  -1  -5 -34   -0.05    1.01
  -1   5 -34    1.11    0.81
   1   5  34    0.16    0.60
   1  -5  34    0.07    0.97
  -1   5 -34    0.02    0.73
   1   5  35   -0.60    0.57
  -1   5 -35   -0.60    1.00
  -1  -5 -35    0.91    1.31
  -1   5 -35    0.17    0.84
   1  -5  35   -0.42    0.90
   1   5  36   -1.09    0.71
  -1  -5 -36   -0.39    1.26
  -1   5 -36    1.24    0.89
   1  -5  36   -0.51    1.10
   1   5  37    0.51    0.82
  -1  -5 -37    0.05    1.20
  -1   5 -37   -0.08    0.84
   1  -5  37    0.92    0.85
  -1   5 -38    8.78    0.97
   1  -5  38    8.68    1.35
  -1   7  35    2.53    0.85
   1  -7 -35   -0.05    1.47
  -1  -7  35    0.81    1.15
   1   7 -35    1.85    0.99
   1  -7 -34    0.10    1.11
  -1  -7  34    0.55    0.80
   1   7 -34    0.77    0.93
  -1   7  34   -0.03    0.80
   1  -7 -33    4.67    1.26
  -1  -7  33    5.02    1.18
   1   7 -33    5.40    0.99
  -1   7  33    5.46    0.89
   1  -7 -32    4.36    1.44
  -1  -7  32    3.20    1.19
   1   7 -32    4.98    0.97
  -1   7  32    6.19    0.85
   1  -7 -31    1.94    1.17
  -1  -7  31    1.43    0.97
   1   7 -31    2.10    0.81
  -1   7  31    0.97    0.66
   1  -7 -30    0.43    0.89
  -1  -7  30    0.04    0.74
  -1   7  30    0.72    0.54
   1   7 -30    0.07    0.75
  -1   7  29    3.34    0.59
   1  -7 -29    1.86    1.08
   1   7 -29    3.88    0.78
   1   7 -28   29.85    1.93
  -1   7  28   32.29    1.93
   1   7 -27   15.03    1.14
   1  -7 -27   14.99    1.56
   1  -7 -26    3.48    1.17
   1   7 -26    3.87    0.63
   1  -7 -25    0.04    1.07
  -1   7  25   -0.06    0.43
  -1  -7  25   -0.78    0.95
   1   7 -25    0.14    0.55
   1   7 -24    0.54    0.59
   1  -7 -24   -0.45    1.04
  -1   7  24    0.42    0.42
   1   7 -24    1.09    0.57
   1  -7 -23   15.01    1.47
   1   7 -23   15.22    1.01
  -1   7  23   12.74    0.90
  -1  -7  23   13.48    1.28
   1   7 -23   13.05    1.07
   1  -7 -22   27.47    2.10
   1   7 -22   31.40    1.84
  -1   7  22   28.43    1.78
   1   7 -22   31.27    1.90
  -1  -7  22   33.75    2.05
  -1  -7  21    2.80    0.83
   1   7 -21    4.32    0.70
   1   7 -21    3.83    0.59
  -1   7  21    2.16    0.47
   1  -7 -21    4.33    0.88
   1   7 -20   24.10    1.47
  -1   7  20   22.52    1.44
   1   7 -20   25.54    1.39
   1  -7 -20   19.62    1.66
  -1   7  20   19.20    1.33
  -1  -7  20   22.10    1.63
  -1  -7  19   27.82    1.56
  -1   7  19   24.93    1.28
   1   7 -19   23.01    1.39
   1  -7 -19   29.14    1.70
   1   7 -19   22.89    1.31
  -1   7  19   27.49    1.37
   1  -7 -18   25.09    1.81
  -1  -7  18   31.81    1.85
  -1   7  18   26.58    1.57
  -1  -7  18   26.17    1.60
   1   7 -18   27.75    1.60
  -1   7  18   24.90    1.64
   1  -7 -17  132.99    7.79
  -1  -7  17  140.06    7.77
  -1  -7  17  132.87    7.63
   1   7 -17  149.01    7.62
  -1   7  17  149.37    7.67
  -1   7  17  128.00    7.60
   1  -7 -16    2.10    0.76
  -1  -7  16    2.69    0.78
  -1   7  16    2.08    0.36
  -1  -7  16    3.02    0.43
  -1   7  16    3.04    0.47
   1   7 -16    1.85    0.44
  -1   7  16    2.38    0.28
  -1  -7  15   10.84    0.96
   1   7 -15    8.76    0.75
  -1   7  15   10.87    0.70
  -1  -7  15    9.75    0.74
  -1   7  15   10.33    0.80
   1  -7 -15   11.13    1.01
  -1   7  15   10.73    0.64
  -1  -7  14    9.13    0.86
   1   7 -14    7.19    0.68
   1  -7 -14    8.45    0.98
  -1   7  14   10.04    0.61
  -1  -7  14    9.35    0.69
  -1   7  14    8.62    0.58
  -1   7  14   11.14    0.77
  -1   7  13   11.05    0.78
  -1  -7  13   10.91    0.76
  -1  -7  13   11.46    0.95
   1   7 -13    9.04    0.75
   1   7 -13   11.40    0.83
  -1   7  13   12.71    0.72
   1  -7 -13    9.25    1.05
  -1   7  13   10.76    0.68
   1   7 -12   26.74    1.56
   1   7 -12   28.77    1.63
  -1   7  12   27.30    1.54
  -1  -7  12   25.62    1.72
  -1   7  12   27.99    1.62
  -1  -7  12   24.03    1.58
  -1   7  12   27.38    1.53
   1   7 -11   21.65    1.35
  -1   7  11   22.57    1.39
  -1   7  11   24.62    1.33
  -1   7  11   21.16    1.32
  -1   7  11   24.90    1.38
  -1  -7  11   25.19    1.40
   1   7 -11   22.21    1.41
  -1  -7  10    3.13    0.44
  -1   7  10    3.57    0.32
   1   7 -10    3.75    0.37
  -1   7  10    2.02    0.42
   1   7 -10    3.47    0.46
  -1   7  10    3.13    0.40
  -1   7  10    3.41    0.33
  -1   7   9   12.98    0.89
  -1   7   9   14.94    0.89
   1   7  -9   15.50    0.94
  -1  -7   9   14.79    0.97
  -1   7   9   17.72    0.96
   1   7  -9   13.97    0.98
  -1   7   9   15.03    0.93
   1   7  -9   15.75    0.89
   1   7  -8    1.02    0.34
  -1   7   8    1.13    0.29
  -1   7   8    1.34    0.24
   1   7  -8    1.06    0.30
  -1  -7   8    1.35    0.40
  -1   7   8    1.17    0.27
  -1   7   8    0.96    0.32
   1   7  -8    0.79    0.38
   1   7  -8    1.04    0.26
   1   7  -7   13.56    0.79
  -1   7   7   13.39    0.81
  -1   7   7   12.59    0.78
  -1   7   7   12.45    0.74
   1   7  -7   11.30    0.79
  -1  -7   7   13.42    0.84
   1   7  -7   13.12    0.83
   1   7  -7   13.04    0.73
  -1   7   6    1.17    0.34
   1   7  -6    0.47    0.38
   1   7  -6    0.81    0.29
  -1   7   6    0.74    0.23
  -1  -7   6    1.43    0.38
  -1   7   6    0.76    0.25
   1   7  -6    0.54    0.20
   1   7  -6    0.70    0.34
  -1   7   6    0.83    0.27
  -1   7   5   23.83    1.33
   1   7  -5   21.72    1.34
   1   7  -5   20.76    1.31
  -1  -7   5   21.79    1.36
  -1   7   5   21.00    1.28
   1   7  -5   21.37    1.27
  -1   7   5   23.76    1.29
  -1   7   5   24.25    1.30
   1   7  -5   22.96    1.33
  -1   7   4   10.32    0.61
   1   7  -4    9.61    0.57
  -1   7   4    8.38    0.61
  -1  -7   4   10.12    0.70
   1   7  -4    9.42    0.63
  -1   7   4    9.00    0.59
  -1   7   4    9.15    0.64
  -1   7   3  152.11    8.06
   1   7  -3  149.28    8.04
  -1   7   3  148.78    8.06
  -1   7   3  154.70    8.06
   1   7  -3  156.61    8.08
   1   7  -3  168.15    8.09
  -1   7   2   31.01    1.79
   1   7  -2   31.28    1.78
  -1   7   2   33.62    1.81
   1   7  -2   31.63    1.81
  -1   7   2   33.19    1.80
   1   7  -2   30.19    1.82
   1   7  -2   29.52    1.80
  -1   7   2   33.17    1.81
  -1   7   1   12.34    0.78
   1   7  -1   12.29    0.77
   1   7  -1   13.68    0.81
  -1   7   1   14.10    0.80
  -1   7   1   13.21    0.80
   1   7  -1   13.20    0.81
   1   7  -1   12.32    0.82
  -1   7   1   12.65    0.82
  -1   7   0   -0.05    0.30
   1   7   0    0.02    0.28
  -1   7   0    0.36    0.24
   1   7   0    0.15    0.21
   1   7   0    0.07    0.28
  -1   7   0    0.14    0.28
   1   7   0    0.20    0.26
  -1   7   0    0.46    0.25
   1   7   1   14.77    0.89
   1   7   1   13.07    0.83
   1   7   1   12.71    0.85
  -1   7  -1   12.74    0.88
  -1   7  -1   13.32    0.83
   1   7   1   12.97    0.85
  -1   7  -1   15.18    0.87
   1   7   2   85.83    4.75
  -1   7  -2  103.02    4.73
   1   7   2   81.35    4.71
   1   7   2   83.46    4.72
  -1   7  -2   88.17    4.74
  -1   7  -2   80.15    4.71
   1   7   2   83.47    4.72
  -1   7  -2   83.44    4.73
   1   7   3  147.55    7.79
  -1   7  -3  147.74    7.76
  -1   7  -3  135.25    7.75
   1   7   3  127.62    7.76
  -1   7  -3  154.16    7.79
   1   7   3  148.89    7.76
  -1   7  -3  148.31    7.78
   1   7   3  131.08    7.76
  -1   7  -4   58.12    3.41
   1   7   4   75.84    3.47
  -1   7  -4   57.46    3.41
   1   7   4   54.56    3.42
   1   7   4   60.77    3.42
  -1   7  -4   71.81    3.47
   1   7   4   67.83    3.42
  -1   7  -4   59.14    3.43
   1   7   5   23.72    1.25
  -1   7  -5   19.77    1.20
   1   7   5   21.24    1.21
  -1   7  -5   20.20    1.23
   1   7   5   20.04    1.21
  -1   7  -5   21.35    1.27
   1   7   5   20.83    1.20
   1   7   6   27.67    1.51
   1   7   6   25.99    1.48
   1   7   6   25.24    1.47
  -1   7  -6   24.86    1.49
   1  -7   6   23.08    1.51
  -1   7  -6   27.05    1.53
   1   7   6   27.54    1.46
  -1   7  -6   23.73    1.46
   1   7   7    0.51    0.28
   1   7   7    1.10    0.24
  -1   7  -7    0.12    0.23
   1  -7   7    0.40    0.34
  -1   7  -7    0.28    0.39
   1   7   7    0.22    0.23
   1   7   7    0.13    0.32
  -1   7  -7    0.15    0.28
   1   7   8    0.62    0.22
  -1   7  -8    0.63    0.39
   1   7   8    0.36    0.25
  -1   7  -8    0.53    0.27
   1  -7   8    0.66    0.33
   1   7   8    0.30    0.29
   1   7   8    0.29    0.33
   1   7   9    9.06    0.60
  -1   7  -9    9.43    0.63
  -1   7  -9    9.14    0.71
   1   7   9    7.74    0.66
   1   7   9   10.18    0.58
   1  -7   9    8.88    0.66
   1  -7   9    8.79    0.80
  -1  -7 -10    2.34    0.69
   1   7  10    3.63    0.36
  -1   7 -10    2.88    0.40
  -1   7 -10    2.95    0.48
   1   7  10    2.89    0.41
   1   7  10    2.87    0.28
   1  -7  10    4.03    0.40
   1  -7  10    3.49    0.59
   1  -7  11   13.50    0.86
  -1   7 -11   12.51    0.91
   1   7  11   14.37    0.77
   1   7  11   12.20    0.89
  -1  -7 -11   11.03    1.06
   1   7  11   13.69    0.83
   1  -7  11   14.21    1.05
   1   7  11   11.07    0.81
  -1   7 -11   12.27    0.86
   1   7  12   37.81    2.16
   1  -7  12   38.45    2.29
   1   7  12   38.95    2.11
   1  -7  12   40.20    2.14
  -1   7 -12   42.17    2.19
  -1  -7 -12   35.16    2.29
  -1   7 -12   34.34    2.14
   1   7  12   33.93    2.09
   1   7  12   36.62    2.07
  -1  -7 -13   10.80    0.94
   1   7  13   10.48    0.70
   1  -7  13    8.71    0.93
   1   7  13   11.00    0.62
   1  -7  13   10.23    0.72
  -1   7 -13   10.34    0.78
   1   7  13    9.14    0.65
   1   7  13   11.10    0.77
   1   7  14    6.14    0.59
  -1   7 -14    5.01    0.59
  -1  -7 -14    6.15    0.87
   1   7  14    5.97    0.48
   1   7  14    4.50    0.40
   1  -7  14    5.61    0.76
   1  -7  14    5.90    0.51
   1   7  14    6.03    0.37
   1   7  15    1.51    0.42
   1   7  15    1.39    0.34
   1   7  15    1.04    0.22
   1  -7  15    1.00    0.36
  -1   7 -15    0.89    0.51
   1  -7  15    0.72    0.67
  -1  -7 -15    1.06    0.76
   1   7  15    0.77    0.18
  -1  -7 -16    1.12    0.70
   1   7  16    2.46    0.42
   1  -7  16    2.05    0.74
  -1   7 -16    2.01    0.51
   1   7  16    2.11    0.56
   1   7  16    2.16    0.21
   1   7  17    5.97    0.37
  -1   7 -17    5.15    0.67
   1  -7  17    5.49    0.86
   1   7  17    5.97    0.55
   1   7  17    6.08    0.59
  -1   7 -17    6.01    0.67
  -1  -7 -17    4.90    0.94
   1  -7  18    3.90    0.82
  -1   7 -18    4.49    0.59
   1   7  18    4.04    0.28
  -1   7 -18    4.67    0.63
   1   7  18    3.09    0.49
  -1  -7 -18    3.03    0.85
  -1   7 -19    4.82    0.62
  -1  -7 -19    5.54    0.93
  -1   7 -19    4.88    0.66
   1   7  19    3.34    0.51
   1  -7  19    5.48    0.92
  -1   7 -20   18.92    1.25
  -1  -7 -20   19.26    1.54
  -1   7 -20   18.12    1.28
   1   7  20   17.62    1.18
   1  -7  20   19.57    1.42
   1   7  21   51.31    3.11
  -1  -7 -21   55.83    3.38
  -1   7 -21   54.48    3.19
  -1   7 -21   55.90    3.15
   1  -7  21   59.67    3.33
  -1  -7 -22   29.11    1.99
  -1   7 -22   30.49    1.78
  -1   7 -22   29.10    1.72
   1  -7  22   31.13    1.95
  -1   7 -23   70.18    3.85
  -1   7 -23   69.54    3.82
  -1  -7 -23   62.21    4.01
   1   7  23   61.40    3.76
   1  -7  23   73.96    4.02
  -1   7 -24    6.04    0.78
  -1  -7 -24    7.09    1.17
  -1   7 -24    5.97    0.76
   1  -7  24    8.23    1.06
   1   7  24    5.14    0.63
  -1   7 -25    3.73    0.70
   1   7  25    1.95    0.54
   1  -7  25    3.07    0.97
  -1   7 -25    3.33    0.61
   1   7  25    3.51    0.67
  -1   7 -26    1.52    0.68
   1   7  26    2.18    0.55
   1   7  26    2.02    0.51
  -1  -7 -26    1.18    1.15
   1  -7  26    2.36    1.00
  -1   7 -26    2.03    0.70
   1  -7  27    0.89    0.91
   1   7  27    1.18    0.53
  -1  -7 -27    0.63    1.14
  -1   7 -27    1.22    0.74
   1   7  28    3.56    0.70
  -1  -7 -28    3.54    1.16
  -1   7 -28    2.91    0.85
   1   7  29    5.47    0.79
  -1  -7 -29    3.57    0.98
  -1   7 -29    5.52    0.90
   1   7  30    2.16    0.70
  -1  -7 -30    2.95    1.17
  -1   7 -30    2.19    0.81
   1   7  31    1.83    0.57
  -1  -7 -31    1.25    1.30
  -1   7 -31    0.35    0.77
   1  -7  32    2.96    0.95
   1   7  32    3.42    0.69
  -1   7 -32    3.43    0.73
   1  -7  33    0.08    0.97
   1   7  33    0.68    0.74
  -1  -7 -33    0.90    1.31
  -1   7 -33    0.23    0.67
   1  -7  34    1.08    1.19
   1   7  34   -0.70    0.82
  -1  -7 -34   -0.58    1.30
  -1   7 -34    1.81    0.82
  -1   7 -35   -0.75    0.91
   1  -7  35    0.57    0.85
  -1   9  31    1.07    0.81
  -1   9  31    0.84    0.69
   1   9 -31    2.81    0.73
  -1   9  30    1.90    0.77
  -1   9  30    2.16    0.70
   1   9 -30    1.05    0.69
  -1   9  29    3.16    0.68
  -1   9  29    2.90    0.70
   1   9 -29    2.04    0.70
  -1   9  28   -0.02    0.51
  -1   9  28   -0.62    0.65
   1   9 -28   -0.21    0.62
  -1   9  27    6.27    0.70
  -1   9  27    7.00    0.78
   1   9 -27    5.46    0.80
  -1   9  26    5.01    0.69
   1   9 -26    4.02    0.73
  -1   9  26    6.05    0.74
  -1   9  25    0.60    0.60
  -1   9  25    0.36    0.58
  -1   9  24    2.02    0.69
  -1   9  24    2.77    0.58
   1   9 -23    3.85    0.52
  -1   9  23    3.80    0.54
  -1   9  23    5.16    0.72
   1   9 -22    0.25    0.52
  -1   9  22   -0.07    0.53
  -1   9  22   -0.07    0.58
   1   9 -21    4.58    0.62
   1   9 -21    4.37    0.79
  -1   9  21    4.01    0.64
  -1   9  21    3.43    0.59
  -1   9  20   21.43    1.51
  -1   9  20   24.43    1.50
  -1   9  19    1.86    0.51
  -1   9  19    0.65    0.40
  -1   9  19    1.63    0.52
  -1   9  18   26.36    1.79
   1   9 -18   31.15    1.89
  -1   9  18   28.26    1.70
  -1   9  18   31.50    1.78
  -1   9  17   46.50    2.68
   1   9 -17   45.17    2.72
  -1   9  17   43.65    2.59
  -1   9  17   47.51    2.64
  -1   9  16    6.98    0.72
  -1   9  16    6.89    0.63
   1   9 -16    8.07    0.82
  -1   9  16    6.75    0.56
  -1   9  15    1.90    0.49
  -1   9  15    3.10    0.50
   1   9 -15    2.65    0.44
   1   9 -15    1.94    0.62
  -1   9  15    2.77    0.38
  -1   9  14   63.69    3.52
  -1   9  14   61.62    3.50
   1   9 -14   59.88    3.54
   1   9 -14   58.96    3.50
  -1   9  14   61.98    3.42
  -1   9  14   62.87    3.45
  -1   9  13    0.63    0.40
   1   9 -13    0.24    0.52
  -1   9  13    0.31    0.32
  -1   9  13    1.03    0.27
   1   9 -13    1.24    0.44
  -1   9  13    0.39    0.52
   1   9 -12    5.80    0.68
  -1   9  12    5.21    0.65
  -1   9  12    5.31    0.48
  -1   9  12    6.60    0.45
  -1   9  12    4.90    0.52
   1   9 -12    5.78    0.58
  -1   9  11   94.43    5.41
   1   9 -11  109.28    5.51
  -1   9  11  103.70    5.48
  -1   9  11  106.84    5.43
  -1   9  11  102.25    5.46
   1   9 -11  110.27    5.48
   1   9 -10   22.47    1.43
  -1   9  10   22.29    1.29
  -1   9  10   21.14    1.33
  -1   9  10   23.80    1.31
  -1   9  10   20.26    1.37
   1   9 -10   20.99    1.29
   1   9 -10   23.12    1.35
   1   9  -9   20.09    1.42
  -1   9   9   24.96    1.30
   1   9  -9   23.87    1.36
   1   9  -9   22.43    1.29
  -1   9   9   21.69    1.33
  -1   9   9   22.82    1.30
  -1  -9   9   21.31    1.39
  -1   9   8    4.65    0.39
   1   9  -8    4.29    0.58
  -1   9   8    4.10    0.44
   1   9  -8    4.13    0.50
  -1   9   8    4.15    0.47
  -1   9   8    3.10    0.41
   1   9  -8    3.84    0.39
  -1  -9   8    3.81    0.57
  -1   9   7    6.79    0.52
   1   9  -7    7.95    0.65
  -1   9   7    7.71    0.59
  -1   9   7    6.09    0.49
   1   9  -7    4.77    0.44
   1   9  -7    5.71    0.53
  -1   9   7    5.25    0.51
   1   9  -6   30.88    1.84
   1   9  -6   30.62    1.74
  -1   9   6   26.95    1.79
   1   9  -6   27.04    1.76
  -1   9   6   32.03    1.77
   1   9  -6   32.47    1.81
  -1   9   6   29.16    1.78
  -1   9   5  122.43    6.51
   1   9  -5  126.46    6.48
   1   9  -5  138.83    6.52
  -1   9   5  101.98    6.51
  -1   9   5  118.59    6.49
   1   9  -5   97.74    6.52
  -1   9   5  121.71    6.50
   1   9  -5  106.02    6.51
  -1   9   4   89.52    5.02
   1   9  -4   90.11    5.00
   1   9  -4   87.79    5.02
  -1   9   4   76.95    5.03
  -1   9   4   92.40    5.02
   1   9  -4   91.93    5.05
  -1   9   4  101.75    5.03
   1   9  -4   96.11    5.04
  -1   9   3  122.12    6.60
   1   9  -3  123.18    6.58
   1   9  -3  112.51    6.61
  -1   9   3   99.01    6.60
   1   9  -3  130.80    6.64
  -1   9   3  123.50    6.61
  -1   9   3  120.15    6.60
   1   9  -3  128.94    6.62
  -1   9   2    2.71    0.37
   1   9  -2    2.97    0.34
  -1   9   2    3.65    0.43
   1   9  -2    3.32    0.46
   1   9  -2    4.68    0.44
  -1   9   2    3.11    0.39
   1   9  -2    4.17    0.44
  -1   9   2    2.93    0.40
   1   9  -1   69.99    3.57
  -1   9   1   59.68    3.55
  -1   9   1   75.25    3.58
   1   9  -1   65.15    3.57
   1   9  -1   60.15    3.53
  -1   9   1   61.10    3.54
   1   9  -1   73.48    3.58
  -1   9   1   54.12    3.54
  -1   9   0  198.64   11.15
   1   9   0  196.38   11.15
  -1   9   0  209.78   11.15
   1   9   0  205.81   11.16
   1   9   0  221.24   11.17
  -1   9   0  208.37   11.16
   1   9   0  197.02   11.13
  -1   9   0  193.73   11.14
   1   9   1    6.06    0.51
  -1   9  -1    7.30    0.51
   1   9   1    5.18    0.53
  -1   9  -1    6.15    0.56
  -1   9  -1    5.26    0.50
   1   9   1    4.93    0.51
   1   9   1    6.20    0.46
  -1   9  -1    5.44    0.46
   1   9   2  136.72    7.41
  -1   9  -2  136.47    7.41
  -1   9  -2  146.44    7.44
   1   9   2  146.05    7.42
  -1   9  -2  136.31    7.40
   1   9   2  129.31    7.42
   1   9   2  123.32    7.39
  -1   9  -2  128.60    7.39
   1   9   3    1.59    0.35
  -1   9  -3    1.62    0.37
   1   9   3    2.71    0.39
  -1   9  -3    2.54    0.47
  -1   9  -3    1.50    0.36
   1   9   3    2.27    0.41
   1   9   3    2.35    0.33
  -1   9  -3    2.30    0.33
  -1   9  -4    5.96    0.45
  -1   9  -4    5.96    0.61
   1   9   4    6.77    0.52
  -1   9  -4    6.27    0.52
   1   9   4    5.55    0.49
   1   9   4    5.94    0.47
   1   9   4    4.98    0.53
  -1   9  -4    5.72    0.53
  -1   9  -5   48.94    2.81
   1   9   5   54.29    2.83
   1   9   5   49.13    2.83
   1   9   5   50.43    2.85
  -1   9  -5   50.95    2.83
  -1   9  -5   43.84    2.87
   1   9   5   52.13    2.82
  -1   9  -5   50.73    2.85
  -1   9  -6  191.29    9.79
   1   9   6  182.58    9.76
   1   9   6  175.42    9.76
   1   9   6  167.09    9.79
  -1   9  -6  167.26    9.75
   1   9   6  192.68    9.75
  -1   9  -6  156.07    9.79
  -1   9  -6  179.77    9.75
  -1   9  -7  101.99    5.02
   1   9   7   90.76    4.98
   1   9   7   89.10    4.99
  -1   9  -7   76.42    4.97
   1   9   7   90.87    5.02
   1   9   7   98.00    4.97
  -1   9  -7   91.27    5.04
  -1   9  -7   86.75    4.97
  -1   9  -8   15.48    0.99
   1   9   8   15.88    0.96
   1   9   8   15.73    0.97
   1   9   8   17.62    1.04
  -1   9  -8   14.27    0.94
   1   9   8   16.68    0.94
  -1   9  -8   15.02    1.06
  -1   9  -8   13.32    0.94
  -1   9  -9   76.54    3.81
   1   9   9   71.59    3.76
   1   9   9   69.75    3.78
  -1   9  -9   62.71    3.74
   1   9   9   66.22    3.80
  -1   9  -9   70.11    3.83
   1   9   9   61.57    3.74
  -1   9  -9   68.60    3.77
  -1   9 -10   31.96    1.85
   1   9  10   33.68    1.80
   1   9  10   32.50    1.82
   1   9  10   37.09    1.87
  -1   9 -10   26.62    1.87
   1   9  10   29.31    1.76
  -1   9 -10   27.74    1.80
  -1   9 -11    0.41    0.44
   1   9  11    1.02    0.36
   1   9  11    0.54    0.44
   1   9  11    1.27    0.40
  -1   9 -11    1.41    0.40
   1   9  11    0.91    0.26
  -1   9 -11    0.33    0.54
   1   9  12   63.67    3.25
  -1   9 -12   49.61    3.19
   1   9  12   56.39    3.20
   1   9  12   54.26    3.13
  -1   9 -12   58.09    3.26
  -1   9 -12   61.65    3.23
   1   9  12   58.05    3.18
  -1   9 -13    0.58    0.47
   1   9  13    0.90    0.44
   1   9  13    1.21    0.38
   1   9  13    1.16    0.39
  -1   9 -13    0.76    0.55
  -1   9 -13    0.87    0.45
  -1   9 -14   11.37    0.84
   1   9  14   10.61    0.77
  -1   9 -14    9.58    0.78
   1   9  14    9.42    0.86
  -1   9 -14   12.29    0.92
   1   9  14   10.91    0.76
   1   9  15   48.29    2.76
   1   9  15   44.69    2.84
   1   9  15   47.42    2.79
  -1   9 -15   50.79    2.87
  -1   9 -15   53.68    2.83
   1   9  16    8.03    0.67
   1   9  16    9.10    0.73
   1   9  16    8.82    0.73
  -1   9 -16    9.13    0.85
  -1   9 -16    9.30    0.72
   1   9  17    0.08    0.44
   1   9  17    0.66    0.46
  -1   9 -17   -0.05    0.63
   1   9  17    0.23    0.56
   1   9  18   14.32    1.04
   1   9  18   13.77    0.91
  -1   9 -18   11.83    1.07
   1  -9  18   13.70    1.18
   1   9  19    1.75    0.52
   1   9  19    0.04    0.48
  -1   9 -19    1.27    0.67
   1  -9  19    1.91    0.93
   1   9  20    9.77    0.84
   1   9  20    9.29    0.77
   1  -9  20   11.59    1.11
   1   9  21    4.98    0.74
  -1  -9 -21    4.85    1.13
   1  -9  21    7.84    1.01
   1   9  22   11.44    0.98
  -1  -9 -22   10.68    1.36
   1  -9  22   11.75    1.30
   1   9  23    0.29    0.57
  -1  -9 -23    1.06    0.94
   1  -9  23    0.14    0.96
   1   9  24    0.02    0.48
   1  -9  24   -0.44    0.86
  -1  -9 -24    0.70    0.84
   1   9  25    0.67    0.60
   1  -9  25    0.61    0.74
  -1  -9 -25    0.16    1.00
  -1   9 -25    1.43    0.84
   1   9  26    0.60    0.71
   1  -9  26    0.47    0.76
  -1  -9 -26    0.25    1.11
  -1   9 -26   -0.51    0.87
   1   9  27    4.20    0.80
   1  -9  27    3.50    0.89
  -1  -9 -27    2.28    1.16
  -1   9 -27    5.48    0.95
   1   9  28    0.14    0.69
   1  -9  28   -1.22    0.79
  -1  -9 -28   -0.09    1.11
  -1   9 -28   -0.15    0.91
   1  -9  29    2.33    0.85
  -1  -9 -29    1.96    1.01
  -1   9 -29    2.45    0.95
   1  -9  30    3.82    0.95
  -1  -9 -30    3.47    1.07
  -1   9 -30    3.87    0.97
  -1  -9 -31    1.40    1.23
   1  -9  31    2.25    1.10
  -1  11  27    2.04    0.56
  -1  11  26    2.68    0.79
  -1  11  26    3.20    0.53
  -1  11  25    1.84    0.72
  -1  11  25    1.16    0.61
   1  11 -25    0.45    0.90
  -1  11  24    1.09    0.72
  -1  11  24    0.79    0.60
   1  11 -24    0.49    0.82
  -1  11  23    0.02    0.42
   1  11 -23    0.15    0.67
  -1  11  22    1.40    0.57
   1  11 -22    0.51    0.63
  -1  11  22    1.01    0.68
   1  11 -22    1.12    0.58
  -1  11  21    2.25    0.46
   1  11 -21    2.37    0.78
  -1  11  21    1.27    0.70
   1  11 -21    1.75    0.56
  -1  11  20   -0.21    0.54
   1  11 -20    0.67    0.82
  -1  11  20   -0.19    0.66
   1  11 -20   -0.07    0.49
  -1  11  19   -0.27    0.46
   1  11 -19    0.16    0.79
  -1  11  19    0.69    0.66
   1  11 -19   -0.19    0.55
  -1  11  18    0.17    0.43
   1  11 -18    0.39    0.70
  -1  11  18   -0.52    0.63
   1  11 -18   -0.17    0.52
  -1  11  17   13.05    0.93
   1  11 -17   12.50    0.99
  -1  11  17   11.77    1.00
   1  11 -17   11.55    0.90
  -1  11  16   10.15    0.81
   1  11 -16    9.09    0.97
  -1  11  16    9.45    0.87
   1  11 -16   11.43    0.87
  -1  11  15    4.62    0.62
   1  11 -15    6.96    0.84
  -1  11  15    5.29    0.68
   1  11 -15    6.82    0.68
  -1  11  14    3.03    0.51
   1  11 -14    3.38    0.72
  -1  11  14    3.08    0.54
   1  11 -14    3.06    0.50
  -1  11  13    7.24    0.63
   1  11 -13    8.27    0.77
  -1  11  13    6.71    0.67
   1  11 -13    8.88    0.66
   1  11 -12   -0.41    0.65
  -1  11  12    0.56    0.36
  -1  11  12   -0.16    0.42
  -1  11  12    0.39    0.48
   1  11 -12    0.52    0.38
   1  11 -11    5.13    0.75
  -1  11  11    5.45    0.52
  -1  11  11    5.39    0.49
  -1  11  11    3.69    0.62
   1  11 -11    4.54    0.51
   1  11 -10    7.19    0.74
  -1  11  10    8.07    0.75
  -1  11  10    8.31    0.62
  -1  11  10    8.18    0.66
   1  11 -10    7.25    0.60
   1  11 -10    8.70    0.67
   1  11  -9    1.52    0.62
  -1  11   9    1.71    0.36
  -1  11   9    1.21    0.39
   1  11  -9    0.83    0.40
  -1  11   9    1.34    0.56
   1  11  -9    0.96    0.45
  -1  11   8    0.37    0.37
   1  11  -8    0.70    0.60
  -1  11   8    0.34    0.34
  -1  11   8   -0.09    0.35
   1  11  -8    0.07    0.39
  -1  11   8   -0.33    0.50
   1  11  -8    0.24    0.44
  -1  11   7    7.30    0.55
   1  11  -7    6.47    0.66
  -1  11   7    6.27    0.63
  -1  11   7    5.97    0.52
  -1  11   7    7.02    0.55
   1  11  -7    5.66    0.56
   1  11  -7    5.80    0.56
   1  11  -6    0.74    0.56
  -1  11   6    0.90    0.39
  -1  11   6    1.06    0.38
  -1  11   6    1.63    0.36
   1  11  -6    0.66    0.39
  -1  11   6    1.42    0.42
   1  11  -6    0.82    0.45
   1  11  -5   17.71    1.30
  -1  11   5   22.83    1.26
  -1  11   5   17.85    1.25
  -1  11   5   22.07    1.24
   1  11  -5   15.71    1.23
   1  11  -5   22.00    1.26
  -1  11   5   23.14    1.24
  -1  11   4    2.30    0.37
  -1  11   4    0.28    0.39
   1  11  -4    1.64    0.41
   1  11  -4    1.25    0.42
  -1  11   4    1.86    0.40
   1  11  -4    1.90    0.54
  -1  11   4    1.94    0.44
  -1  11   3   20.13    1.07
  -1  11   3   17.22    1.06
   1  11  -3   18.53    1.11
  -1  11   3   15.86    1.09
   1  11  -3   17.17    1.12
   1  11  -3   14.57    1.07
  -1  11   3   15.01    1.07
  -1  11   2    1.36    0.35
   1  11  -2    1.00    0.42
  -1  11   2    1.14    0.40
   1  11  -2    0.72    0.50
  -1  11   2    0.90    0.44
  -1  11   2    1.18    0.40
   1  11  -2    0.57    0.39
  -1  11   1   10.66    0.69
  -1  11   1   10.15    0.71
   1  11  -1   10.14    0.74
   1  11  -1    8.06    0.77
  -1  11   1   10.75    0.77
   1  11  -1   10.28    0.71
  -1  11   1    9.35    0.70
   1  11   0    0.05    0.31
  -1  11   0    0.03    0.34
   1  11   0    0.08    0.41
  -1  11   0    0.05    0.39
   1  11   0   -0.09    0.45
  -1  11   0    0.43    0.45
  -1  11   0    0.28    0.37
   1  11   0    0.06    0.37
   1  11   1    2.14    0.35
  -1  11  -1    2.38    0.35
  -1  11  -1    1.52    0.42
   1  11   1    1.96    0.43
   1  11   1    0.90    0.42
  -1  11  -1    2.62    0.40
   1  11   1    0.81    0.45
  -1  11  -1    1.57    0.47
   1  11   2    0.64    0.43
  -1  11  -2    1.17    0.52
  -1  11  -2    1.31    0.32
  -1  11  -2    0.78    0.38
   1  11   2    0.31    0.38
  -1  11  -2    0.68    0.42
   1  11   2    0.74    0.37
   1  11   2    1.37    0.32
  -1  11  -3    3.01    0.45
   1  11   3    3.17    0.43
  -1  11  -3    2.53    0.40
   1  11   3    3.14    0.49
   1  11   3    2.88    0.39
  -1  11  -3    2.83    0.52
   1  11   3    2.35    0.45
   1  11   4   10.32    0.72
  -1  11  -4   12.40    0.77
  -1  11  -4   13.52    0.85
   1  11   4    8.54    0.74
  -1  11  -4    7.68    0.71
   1  11   4   10.80    0.80
   1  11   4   12.18    0.77
   1  11   5    7.84    0.57
  -1  11  -5    8.08    0.63
  -1  11  -5    7.76    0.73
   1  11   5    6.92    0.58
   1  11   5    6.43    0.64
   1  11   5    8.70    0.60
   1  11   6    3.10    0.40
  -1  11  -6    2.73    0.47
  -1  11  -6    2.10    0.58
   1  11   6    2.61    0.40
   1  11   6    2.15    0.46
  -1  11  -6    1.39    0.37
   1  11   6    2.97    0.40
   1  11   7   20.27    1.21
  -1  11  -7   21.37    1.25
  -1  11  -7   19.71    1.30
   1  11   7   17.20    1.26
  -1  11  -7   17.39    1.18
   1  11   7   21.78    1.21
   1  11   8    1.24    0.38
  -1  11  -8    1.31    0.43
  -1  11  -8    1.47    0.61
   1  11   8    1.81    0.53
   1  11   8    1.71    0.41
   1  11   9    2.85    0.43
  -1  11  -9    3.53    0.55
  -1  11  -9    4.27    0.68
   1  11   9    3.30    0.55
   1  11   9    4.57    0.48
   1  11  10   -0.07    0.37
  -1  11 -10    0.10    0.46
  -1  11 -10   -0.32    0.57
   1  11  10   -0.01    0.42
   1  11  10    0.47    0.40
   1  11  11    1.36    0.41
  -1  11 -11    1.52    0.46
  -1  11 -11    1.06    0.52
   1  11  11    0.33    0.51
   1  11  11    1.52    0.42
   1  11  12   -0.04    0.39
  -1  11 -12   -0.30    0.47
  -1  11 -12    0.20    0.63
   1  11  12    0.02    0.56
   1  11  12    0.68    0.39
   1  11  13    3.58    0.44
   1  11  13    2.86    0.45
  -1  11 -13    2.68    0.73
   1  11  13    3.57    0.65
  -1  11 -13    3.16    0.55
   1  11  14    7.53    0.67
  -1  11 -14    7.13    0.72
   1  11  14    8.34    0.64
   1  11  14    6.80    0.76
  -1  11 -14    8.31    0.90
   1  11  15    8.39    0.72
   1  11  15    7.57    0.71
  -1  11 -15    8.50    0.88
  -1  11 -15    8.16    0.75
   1  11  16    0.38    0.54
   1  11  16    0.44    0.45
  -1  11 -16   -0.59    0.61
  -1  11 -16    1.01    0.41
   1  11  17    1.17    0.63
   1  11  17    0.78    0.42
  -1  11 -17   -0.37    0.55
  -1  11 -17    0.39    0.51
   1  11  18   -0.34    0.66
   1  11  18   -0.03    0.40
  -1  11 -18   -0.35    0.70
  -1  11 -18    0.02    0.52
   1  11  19    1.19    0.67
   1  11  19    0.45    0.53
  -1  11 -19    1.22    0.78
  -1  11 -19   -0.07    0.49
   1  11  20   -0.22    0.66
   1  11  20    0.52    0.49
  -1  11 -20    0.44    0.82
  -1  11 -20   -0.19    0.52
   1  11  21    9.62    0.92
   1  11  21   11.32    0.88
  -1  11 -21   10.21    1.13
  -1  11 -21   10.50    0.89
   1  11  22    3.07    0.58
   1  11  22    4.68    0.60
  -1  11 -22    4.48    0.89
  -1  11 -22    4.21    0.54
   1  11  23    9.36    0.90
   1  11  23   12.69    0.94
  -1  11 -23   12.78    1.14
  -1  11 -23   10.73    0.94
   1  11  24    1.18    0.60
   1  11  24    1.21    0.51
  -1  11 -24    1.75    0.78
  -1  11 -24    0.83    0.62
   1  11  25    0.13    0.53
   1  11  25   -0.07    0.67
  -1  11 -25    0.98    0.71
   1  11  26    1.19    0.63
   1  11  26    1.17    0.77
   1  11  27    0.66    0.65
  -1  13  22    2.51    0.51
  -1  13  21    0.14    0.59
  -1  13  20    0.57    0.56
  -1  13  20    1.21    0.64
  -1  13  19    5.02    0.60
  -1  13  19    6.36    0.78
   1  13 -19    5.07    0.78
  -1  13  18    5.37    0.55
  -1  13  18    4.35    0.77
   1  13 -18    4.48    0.89
  -1  13  17    7.90    0.95
  -1  13  17   11.36    0.81
   1  13 -17    9.32    1.14
   1  13 -17   10.87    0.82
  -1  13  16    4.57    0.80
  -1  13  16    6.92    0.62
   1  13 -16    7.13    0.81
   1  13 -16    6.57    0.72
  -1  13  15    2.06    0.69
  -1  13  15    2.22    0.45
   1  13 -15    3.23    0.85
   1  13 -15    2.81    0.65
  -1  13  14    0.04    0.62
  -1  13  14    0.19    0.45
   1  13 -14    0.24    0.75
   1  13 -14    0.79    0.57
  -1  13  13    0.97    0.58
  -1  13  13    0.19    0.44
   1  13 -13    0.39    0.52
   1  13 -13    0.17    0.68
   1  13 -12    2.25    0.51
  -1  13  12    1.28    0.53
   1  13 -12    0.43    0.76
   1  13 -11    4.51    0.58
  -1  13  11    4.11    0.56
   1  13 -11    4.65    0.72
   1  13 -10    0.37    0.49
  -1  13  10    0.24    0.45
   1  13 -10    0.94    0.72
   1  13  -9    0.29    0.53
   1  13  -9    0.35    0.59
  -1  13   9    0.05    0.49
   1  13  -8    0.49    0.67
   1  13  -8    1.44    0.53
  -1  13   8    1.28    0.53
   1  13  -7    6.92    0.77
   1  13  -7    5.62    0.59
   1  13  -6    0.90    0.56
   1  13  -6    1.17    0.48
  -1  13   6    1.36    0.53
   1  13  -5    0.50    0.49
  -1  13   5    1.08    0.39
   1  13  -5    1.13    0.63
  -1  13   5    0.01    0.48
   1  13  -4    1.09    0.47
  -1  13   4    1.91    0.42
   1  13  -4    1.62    0.59
  -1  13   4    1.10    0.46
   1  13  -3    5.00    0.57
   1  13  -3    4.37    0.61
  -1  13   3    5.93    0.57
   1  13  -2    7.44    0.69
  -1  13   2    6.07    0.59
   1  13  -2    5.91    0.64
  -1  13   1    2.26    0.43
   1  13  -1    2.59    0.50
  -1  13   0   64.06    3.43
   1  13   0   61.64    3.43
  -1  13   0   52.66    3.44
   1  13   1    1.78    0.45
  -1  13  -1    1.74    0.51
  -1  13  -1    1.29    0.45
   1  13   1    2.53    0.45
   1  13   2   70.72    3.70
  -1  13  -2   65.83    3.73
  -1  13  -2   71.19    3.71
   1  13   3   12.17    0.88
  -1  13  -3   12.51    0.89
   1  13   3   11.58    0.86
  -1  13  -3   12.21    0.96
  -1  13  -4    2.42    0.40
   1  13   4    1.79    0.47
  -1  13  -4    1.57    0.54
   1  13   4    2.17    0.52
  -1  13  -5    5.08    0.63
   1  13   5    4.10    0.61
   1  13   5    6.62    0.55
  -1  13  -5    5.63    0.76
  -1  13  -6   15.54    0.98
   1  13   6   16.37    0.98
  -1  13  -6   13.29    1.06
  -1  13  -7    0.70    0.51
   1  13   7    0.67    0.56
   1  13   7    1.10    0.45
  -1  13  -7    0.89    0.68
   1  13   8   28.36    2.08
  -1  13  -8   33.78    2.10
   1  13   9    6.28    0.76
  -1  13  -9    7.63    0.87
  -1  13  -9    6.80    0.63
   1  13  10   12.26    1.05
  -1  13 -10   10.69    1.04
   1  13  11    2.38    0.66
  -1  13 -11    2.09    0.73
  -1  13 -11    2.10    0.51
   1  13  12    0.73    0.63
  -1  13 -12    0.04    0.73
  -1  13 -12    0.23    0.45
  -1  13 -13    0.54    0.57
   1  13  13    0.97    0.64
  -1  13 -13    0.54    0.40
  -1  13 -14    1.52    0.81
   1  13  14    1.21    0.68
  -1  13 -14    1.47    0.43
  -1  13 -15    1.97    0.81
   1  13  15    0.54    0.67
  -1  13 -15    0.76    0.53
   1  13  16   -0.02    0.48
  -1  13 -16   -0.05    0.61
   1  13  16   -0.31    0.68
  -1  13 -16    0.02    0.56
   1  13  17    0.61    0.51
  -1  13 -17    0.41    0.80
   1  13  17    0.87    0.72
  -1  13 -17    0.38    0.46
  -1  13 -18    1.46    0.90
   1  13  18    1.57    0.74
   1  13  18    1.76    0.54
   1  13  19    0.04    0.71
   1  13  19    0.68    0.49
   1  13  20   -0.07    0.39
   1  13  21    0.40    0.59
   1  13  22    1.59    0.56
   1  15  -5   -0.79    0.58
   1  15  -4    0.95    0.42
   1  15  -3   -0.31    0.56
  -1  15  -5   11.37    0.88
  -1  15  -6   -0.06    0.55
  -2   0  42    9.43    1.13
   2   0 -42    7.24    1.46
  -2   0  41   -0.88    0.86
   2   0 -41    0.68    1.30
  -2   0  41   -0.42    0.72
  -2   0  40    3.39    0.89
   2   0 -40    3.73    1.42
  -2   0  40    2.04    0.74
  -2   0  39   -0.66    0.79
  -2   0  39    0.29    0.71
  -2   0  38   24.63    1.65
   2   0 -38   23.56    1.99
  -2   0  38   23.80    1.68
  -2   0  37    0.44    0.55
   2   0 -37    0.57    1.04
  -2   0  37   -0.08    0.69
   2   0 -36   36.04    2.29
  -2   0  36   38.17    2.09
  -2   0  36   39.27    2.15
   2   0 -35   -1.12    1.10
  -2   0  35   -0.02    0.65
   2   0 -35    0.85    0.65
  -2   0  35    0.52    0.66
   2   0 -34    6.92    1.26
  -2   0  34    9.94    0.92
   2   0 -34    8.05    0.85
  -2   0  34    9.04    0.92
   2   0 -33   -0.62    1.02
  -2   0  33    0.66    0.64
   2   0 -33    0.34    0.63
  -2   0  33    0.69    0.65
   2   0 -32    3.45    0.95
  -2   0  32    3.39    0.67
   2   0 -32    4.72    0.69
  -2   0  32    4.90    0.76
   2   0 -31    0.03    0.83
  -2   0  31   -0.04    0.45
   2   0 -31    0.21    0.61
  -2   0  31    0.48    0.69
   2   0 -30    3.88    1.05
  -2   0  30    5.06    0.68
   2   0 -30    3.66    0.70
  -2   0  30    5.83    0.78
   2   0 -29    0.32    0.92
  -2   0  29    1.13    0.58
   2   0 -29    0.14    0.61
  -2   0  29    0.61    0.67
   2   0 -28    1.48    0.79
  -2   0  28    1.92    0.64
  -2   0  28    2.80    0.57
   2   0 -28    0.92    0.63
   2   0 -27   -0.47    0.84
  -2   0  27    0.43    0.45
   2   0 -27    0.62    0.61
  -2   0  27    0.12    0.58
   2   0 -26    0.95    0.85
  -2   0  26    0.25    0.48
   2   0 -26   -0.01    0.53
  -2   0  26    0.02    0.56
   2   0 -25    0.08    0.68
  -2   0  25    0.05    0.55
  -2   0  25    0.09    0.50
   2   0 -25    0.03    0.50
   2   0 -24   26.57    1.85
  -2   0  24   27.13    1.73
  -2   0  24   28.64    1.68
   2   0 -24   27.73    1.70
   2   0 -23   -0.16    0.73
  -2   0  23   -0.33    0.51
  -2   0  23   -0.18    0.43
   2   0 -23   -0.30    0.51
  -2   0  22    5.43    0.60
  -2   0  22    4.77    0.55
   2   0 -22    6.24    0.59
   2   0 -22    5.08    0.76
   2   0 -21    0.19    0.43
   2   0 -21    0.04    0.66
  -2   0  21   -0.22    0.47
  -2   0  21   -0.08    0.32
   2   0 -20   67.95    3.72
  -2   0  20   67.23    3.66
  -2   0  20   63.04    3.62
   2   0 -20   61.91    3.62
   2   0 -19    0.17    0.40
  -2   0  19   -0.06    0.37
  -2   0  19   -0.78    0.48
   2   0 -19   -0.29    0.67
   2   0 -18    3.80    0.49
  -2   0  18    3.32    0.45
  -2   0  18    4.27    0.53
   2   0 -18    3.13    0.70
   2   0 -17   -0.14    0.43
   2   0 -17    1.18    0.67
  -2   0  17   -0.11    0.46
  -2   0  17   -0.12    0.39
   2   0 -16   44.75    2.55
  -2   0  16   44.00    2.47
  -2   0  16   41.19    2.45
   2   0 -16   43.81    2.46
   2   0 -15   -0.22    0.44
   2   0 -15    0.50    0.59
  -2   0  15    0.34    0.45
  -2   0  15   -0.29    0.38
   2   0 -14  722.93   39.47
  -2   0  14  715.43   39.44
   2   0 -14  734.31   39.43
  -2   0  14  708.83   39.43
   2   0 -13    0.39    0.35
  -2   0  13    0.43    0.36
  -2   0  13   -0.27    0.32
  -2   0  12  389.87   21.52
   2   0 -12  391.58   21.51
  -2   0  12  396.65   21.51
   2   0 -11   -0.10    0.30
  -2   0  11   -0.03    0.32
  -2   0  11    0.05    0.26
   2   0 -10   49.34    2.73
  -2   0  10   46.89    2.74
  -2   0  10   51.31    2.74
   2   0 -10   48.23    2.73
   2   0  -9    0.15    0.28
  -2   0   9   -0.19    0.25
  -2   0   9   -0.15    0.30
   2   0  -9   -0.62    0.30
  -2   0   9   -0.29    0.45
   2   0  -8  309.72   16.47
  -2   0   8  302.91   16.47
  -2   0   8  293.72   16.48
   2   0  -8  295.01   16.46
   2   0  -8  300.62   16.46
   2   0  -7    0.02    0.29
  -2   0   7   -0.10    0.27
   2   0  -7    0.16    0.22
   2   0  -7    0.49    0.26
  -2   0   7    0.23    0.41
  -2   0   6  484.06   26.03
   2   0  -6  484.44   26.02
   2   0  -6  479.46   26.03
  -2   0   6  472.65   26.02
   2   0  -6  478.04   26.02
  -2   0   6  465.18   26.04
   2   0  -6  455.48   26.04
  -2   0   5   -0.14    0.23
   2   0  -5   -0.06    0.21
  -2   0   5   -0.08    0.26
   2   0  -5    0.19    0.27
   2   0  -5    0.09    0.19
  -2   0   5    0.05    0.33
   2   0  -5    0.15    0.35
   2   0  -4  117.16    6.62
   2   0  -4  124.22    6.64
  -2   0   4  115.90    6.64
  -2   0   4  120.50    6.63
   2   0  -4  124.07    6.63
  -2   0   4  124.47    6.63
   2   0  -4  120.49    6.63
   2   0  -3    0.05    0.13
  -2   0   3   -0.07    0.17
   2   0  -3    0.18    0.16
  -2   0   3   -0.10    0.16
   2   0  -3    0.11    0.18
  -2   0   3    0.07    0.12
   2   0  -3    0.02    0.12
  -2   0   3    0.17    0.13
   2   0  -2   66.29    3.75
   2   0  -2   69.32    3.74
  -2   0   2   68.52    3.74
  -2   0   2   66.30    3.75
  -2   0   2   68.18    3.75
   2   0  -2   69.87    3.75
  -2   0   1   -0.03    0.13
   2   0  -1    0.02    0.13
   2   0   1    0.05    0.12
  -2   0  -1    0.20    0.12
   2   0   1    0.01    0.10
  -2   0  -1    0.03    0.08
  -2   0  -2   22.86    1.25
   2   0   2   24.55    1.25
   2   0   2   22.74    1.25
  -2   0  -2   23.49    1.25
  -2   0  -2   20.54    1.27
   2   0   2   21.13    1.27
  -2   0  -2   19.63    1.25
   2   0   2   21.79    1.26
   2   0   3   -0.02    0.10
  -2   0  -3    0.06    0.11
  -2   0  -3   -0.07    0.16
   2   0   3    0.10    0.19
   2   0   3    0.00    0.11
  -2   0  -3   -0.08    0.09
  -2   0  -3    0.10    0.26
   2   0   3    0.06    0.25
   2   0   4    9.70    0.57
  -2   0  -4    9.11    0.68
   2   0   4    9.78    0.68
  -2   0  -4    9.26    0.62
  -2   0  -4   10.74    0.57
   2   0   4    9.19    0.62
  -2   0  -5   -0.09    0.45
   2   0   5   -0.06    0.19
   2   0   5    0.12    0.28
  -2   0  -5    0.18    0.29
   2   0   5   -0.07    0.41
  -2   0  -5   -0.02    0.17
   2   0   6 1582.27   91.96
  -2   0  -6 1775.15   91.99
   2   0   6 1703.05   91.99
  -2   0  -6 1705.52   91.96
  -2   0  -6 1706.43   91.97
   2   0   6 1711.05   91.98
  -2   0  -7    0.09    0.21
   2   0   7    0.25    0.51
  -2   0  -7    0.16    0.31
   2   0   7   -0.03    0.30
   2   0   7    0.04    0.22
  -2   0  -7   -0.08    0.48
   2   0   8  906.10   48.47
  -2   0  -8  887.89   48.48
   2   0   8  879.67   48.44
   2   0   8  889.35   48.43
  -2   0  -8  909.19   48.44
  -2   0  -8  841.18   48.45
  -2   0  -9   -0.26    0.23
  -2   0  -9    0.12    0.40
   2   0   9    0.14    0.22
   2   0   9    0.18    0.23
  -2   0  -9    0.18    0.22
   2   0  10  325.93   17.58
  -2   0 -10  331.22   17.63
   2   0  10  311.89   17.57
  -2   0 -10  324.13   17.57
  -2   0 -11    0.20    0.25
   2   0  11    0.38    0.25
  -2   0 -12  400.37   22.08
   2   0  12  406.57   22.09
  -2   0 -13    0.23    0.34
   2   0  13    0.10    0.37
   2   0  13    0.07    0.31
  -2   0 -14  300.66   16.19
   2   0  14  299.30   16.22
   2   0  14  287.05   16.19
  -2   0 -15   -0.29    0.37
   2   0  15    0.70    0.42
   2   0  15   -0.05    0.34
   2   0  16  255.82   14.18
   2   0  16  267.65   14.15
  -2   0 -16  250.39   14.14
   2   0  17    0.45    0.37
  -2   0 -17   -0.04    0.36
   2   0  17    0.63    0.39
  -2   0 -18   78.35    4.53
  -2   0 -18   81.00    4.64
   2   0  18   83.35    4.54
   2   0  18   84.24    4.57
   2   0  19   -0.12    0.35
  -2   0 -19    0.20    0.66
  -2   0 -19    0.05    0.36
   2   0  19    0.41    0.44
  -2   0 -20   40.14    2.23
  -2   0 -20   38.58    2.37
   2   0  20   38.23    2.23
   2   0  20   38.54    2.28
   2   0  21   -0.08    0.33
  -2   0 -21    0.04    0.64
  -2   0 -21    0.22    0.39
   2   0  21    0.43    0.45
  -2   0 -22    6.45    0.59
  -2   0 -22    7.39    0.83
   2   0  22    6.10    0.65
   2   0  22    6.74    0.58
  -2   0 -23    0.67    0.43
  -2   0 -23   -0.07    0.66
   2   0  23    0.05    0.38
   2   0  23    0.06    0.48
   2   0  24   35.95    2.14
  -2   0 -24   37.56    2.14
  -2   0 -24   36.29    2.32
   2   0  24   36.67    2.19
  -2   0 -25    0.15    0.47
  -2   0 -25   -0.64    0.79
   2   0  25   -0.56    0.44
   2   0  25   -0.14    0.51
   2   0  26   34.28    2.06
  -2   0 -26   36.20    2.07
  -2   0 -26   31.85    2.23
   2   0  26   36.26    2.13
  -2   0 -27    0.27    0.53
  -2   0 -27    0.12    0.84
   2   0  27    0.02    0.64
   2   0  27   -0.55    0.47
   2   0  28  159.76    8.55
  -2   0 -28  140.21    8.62
   2   0  28  156.78    8.49
  -2   0 -28  150.41    8.48
  -2   0 -29   -0.21    0.54
  -2   0 -29   -1.14    0.86
   2   0  29   -0.31    0.69
   2   0  29   -0.16    0.50
   2   0  30   13.53    1.18
  -2   0 -30   11.15    1.28
   2   0  30   14.90    1.02
  -2   0 -30   14.03    1.06
  -2   0 -31   -0.47    0.63
   2   0  31   -0.68    0.80
   2   0  31   -0.95    0.56
  -2   0 -31   -1.03    0.92
  -2   0 -32    0.44    0.66
  -2   0 -32    0.04    0.96
   2   0  32    0.03    0.77
   2   0  32    0.95    0.55
  -2   0 -33   -0.03    0.63
  -2   0 -33   -1.19    1.04
   2   0  33    0.80    0.57
   2   0  33   -0.03    0.77
   2   0  34   21.01    1.38
  -2   0 -34   16.98    1.69
   2   0  34   20.86    1.50
   2   0  35    0.33    0.61
  -2   0 -35    0.63    1.11
   2   0  35    0.90    0.64
   2   0  36   10.37    0.93
  -2   0 -36    8.83    1.34
   2   0  36   10.84    1.06
   2   0  37    0.13    0.63
  -2   0 -37   -0.78    1.18
   2   0  37    0.99    0.84
   2   0  38    7.92    0.89
  -2   0 -38    8.29    1.37
   2   0  38    8.88    1.12
   2   0  39    0.02    0.69
  -2   0 -39   -0.09    1.17
   2   0  39    0.22    0.92
   2   0  40    1.26    0.76
  -2   0 -40   -0.36    1.21
   2   0  40    1.12    0.96
  -2   0 -41   -0.19    1.27
   2   0  41   -0.62    0.90
   2   0  42    5.27    0.86
   2   0  43    0.51    0.91
   2   2 -43   -0.08    1.26
  -2  -2  43    0.14    1.07
   2   2 -42    1.87    1.23
  -2  -2  42    2.66    1.08
  -2   2  41    3.28    0.67
   2  -2 -41    2.10    1.44
   2   2 -41    1.62    1.18
  -2  -2  41    1.40    0.98
   2   2 -40    0.20    1.14
   2  -2 -40    0.10    1.10
  -2  -2  40    0.03    0.85
  -2   2  40    0.89    0.61
   2   2 -40   -0.49    0.92
   2   2 -39    3.12    1.18
   2  -2 -39    2.48    1.11
  -2  -2  39    4.18    0.78
  -2   2  39    4.09    0.68
  -2  -2  39    2.10    0.74
   2   2 -39    2.75    0.88
   2  -2 -38    2.06    1.38
   2   2 -38    1.38    1.13
  -2  -2  38    1.24    0.89
  -2  -2  38   -0.58    0.78
  -2   2  38    0.96    0.56
   2   2 -38    0.48    0.74
   2   2 -37    2.56    1.10
   2  -2 -37    1.69    1.32
  -2  -2  37    0.86    0.94
  -2   2  37    2.11    0.71
  -2  -2  37    1.17    0.61
  -2   2  37    2.99    0.61
   2   2 -37    1.60    0.64
   2   2 -36    1.46    0.66
   2   2 -36    1.62    1.10
   2  -2 -36    3.39    0.97
  -2  -2  36    1.46    0.91
  -2   2  36    1.84    0.68
  -2  -2  36    1.16    0.68
  -2   2  36    2.97    0.62
   2   2 -35    0.85    0.69
   2  -2 -35   -0.46    1.15
   2   2 -35   -0.03    1.03
  -2   2  35    1.86    0.72
  -2  -2  35    0.94    0.77
  -2  -2  35    0.31    0.70
  -2   2  35    0.77    0.59
   2   2 -34   12.25    1.38
   2  -2 -34   11.96    1.50
  -2  -2  34   13.48    1.21
  -2   2  34   13.85    1.10
  -2  -2  34   13.73    1.04
  -2   2  34   12.78    1.05
   2   2 -34   12.48    1.13
   2   2 -33    5.61    0.84
   2  -2 -33    4.70    0.95
   2   2 -33    3.72    1.12
  -2   2  33    5.26    0.73
  -2  -2  33    5.66    0.99
  -2  -2  33    5.21    0.77
  -2   2  33    5.99    0.76
  -2  -2  32    9.53    1.03
  -2   2  32    9.87    0.90
   2   2 -32    8.23    1.16
   2  -2 -32    7.54    1.31
  -2   2  32    9.50    0.88
  -2  -2  32    9.27    0.89
   2   2 -32    9.02    0.95
   2   2 -31   -0.42    0.71
  -2  -2  31    0.59    0.74
   2  -2 -31   -0.04    1.00
   2   2 -31    0.23    0.91
  -2   2  31   -0.32    0.66
  -2  -2  31    0.12    0.61
  -2   2  31    0.31    0.60
   2   2 -30    0.88    0.70
   2  -2 -30    1.75    0.61
  -2  -2  30    0.88    0.76
   2  -2 -30   -0.07    0.99
   2   2 -30    0.89    0.87
  -2   2  30    0.29    0.63
  -2   2  30    0.31    0.62
  -2  -2  30    1.69    0.61
   2   2 -29   17.83    1.27
  -2  -2  29   16.93    1.28
  -2   2  29   17.45    1.20
   2  -2 -29   17.59    1.23
  -2   2  29   17.86    1.24
  -2  -2  29   17.25    1.23
   2  -2 -29   16.84    1.55
   2   2 -29   15.61    1.39
   2   2 -28    1.68    0.66
   2  -2 -28    1.16    0.61
  -2  -2  28    2.50    0.76
   2   2 -28    1.45    0.77
   2  -2 -28    1.55    0.91
  -2   2  28    0.95    0.57
  -2   2  28    1.05    0.60
  -2  -2  28    1.84    0.56
  -2  -2  27    4.10    0.66
  -2   2  27    4.63    0.65
  -2  -2  27    4.65    0.73
   2  -2 -27    6.57    0.69
   2   2 -27    4.69    0.72
  -2   2  27    4.58    0.66
   2  -2 -27    5.84    1.04
   2   2 -27    3.10    0.82
  -2  -2  26   10.32    0.83
  -2  -2  26   12.07    1.03
  -2   2  26   10.42    0.82
   2  -2 -26   10.98    0.89
   2   2 -26    9.32    1.01
   2  -2 -26    8.58    1.10
  -2   2  26    9.97    0.86
   2   2 -26   10.83    0.93
   2   2 -25   14.58    1.13
   2  -2 -25   18.36    1.12
   2   2 -25   15.78    1.28
  -2   2  25   15.51    1.09
  -2  -2  25   15.84    1.18
  -2  -2  25   16.90    1.11
  -2   2  25   15.98    1.11
   2  -2 -24   33.58    1.89
   2   2 -24   30.18    1.90
   2   2 -24   29.94    2.00
  -2   2  24   30.39    1.86
  -2  -2  24   31.53    1.96
  -2  -2  24   32.30    1.90
  -2   2  24   31.85    1.89
   2  -2 -23    8.64    0.71
   2   2 -23    7.56    0.71
  -2  -2  23    8.42    0.81
  -2   2  23    7.81    0.66
   2   2 -23    7.86    0.90
  -2   2  23    7.21    0.68
  -2  -2  23    8.07    0.70
  -2  -2  22    1.24    0.45
  -2   2  22    1.37    0.42
   2  -2 -22    1.72    0.48
  -2  -2  22    1.38    0.55
   2   2 -22    1.46    0.46
   2   2 -22    0.71    0.68
  -2   2  22    1.14    0.42
   2  -2 -21   14.96    0.99
   2   2 -21   14.09    0.98
  -2  -2  21   14.86    1.07
  -2   2  21   15.43    0.95
  -2  -2  21   14.34    0.97
   2   2 -21   13.47    1.10
  -2   2  21   14.63    0.98
   2  -2 -20   90.05    4.89
   2   2 -20   87.53    4.90
  -2  -2  20   88.80    4.96
  -2   2  20   86.59    4.88
  -2  -2  20   86.26    4.90
   2   2 -20   91.91    4.96
  -2   2  20   85.17    4.90
   2  -2 -19   84.84    4.72
   2   2 -19   83.65    4.73
  -2  -2  19   84.99    4.79
  -2   2  19   82.10    4.71
  -2  -2  19   85.70    4.73
   2   2 -19   85.12    4.78
  -2   2  19   87.52    4.73
   2  -2 -18  471.80   25.05
   2   2 -18  441.84   25.05
  -2  -2  18  445.54   25.10
  -2   2  18  470.75   25.04
  -2  -2  18  450.31   25.06
   2  -2 -18  454.53   25.13
   2   2 -18  451.42   25.09
  -2   2  18  458.60   25.06
   2  -2 -17   45.77    2.57
   2   2 -17   40.15    2.51
  -2  -2  17   40.74    2.45
  -2   2  17   45.77    2.43
  -2  -2  17   41.65    2.50
   2   2 -17   42.57    2.45
  -2   2  17   44.26    2.46
   2  -2 -17   41.51    2.45
   2  -2 -16    0.31    0.57
  -2  -2  16    0.50    0.42
  -2   2  16    0.96    0.33
  -2  -2  16    0.65    0.48
   2   2 -16    0.59    0.56
  -2   2  16    0.52    0.38
   2   2 -16    0.59    0.43
   2  -2 -16    0.92    0.43
  -2  -2  15   94.58    5.32
  -2   2  15  101.67    5.30
   2   2 -15   93.46    5.35
   2  -2 -15   88.65    5.39
   2   2 -15   96.98    5.32
  -2   2  15   90.31    5.31
   2  -2 -15   99.88    5.32
  -2  -2  14  129.18    7.06
  -2   2  14  134.78    7.04
   2   2 -14  121.92    7.08
   2  -2 -14  116.36    7.12
   2   2 -14  125.14    7.06
  -2   2  14  128.39    7.05
   2  -2 -14  129.67    7.05
   2   2 -13   10.86    0.77
   2  -2 -13   11.03    0.68
   2   2 -13   10.19    0.86
   2  -2 -13   12.12    0.91
  -2  -2  13   12.08    0.77
  -2   2  13   10.30    0.72
  -2   2  13   10.38    0.73
   2  -2 -13   10.78    0.77
   2   2 -12  173.35    9.34
  -2  -2  12  163.94    9.34
  -2   2  12  163.40    9.31
   2  -2 -12  174.60    9.40
   2   2 -12  172.72    9.35
   2  -2 -12  169.26    9.30
   2  -2 -12  173.81    9.33
  -2   2  12  173.38    9.34
   2  -2 -11    9.73    0.66
   2   2 -11    9.33    0.67
  -2  -2  11    9.65    0.70
  -2   2  11    9.89    0.64
   2  -2 -11   10.30    0.60
   2  -2 -11    9.55    0.80
   2   2 -11    9.95    0.73
  -2   2  11    9.89    0.63
  -2  -2  11    9.34    0.68
  -2   2  11   10.60    0.67
  -2   2  10    0.69    0.26
   2   2 -10    1.01    0.36
  -2  -2  10    0.66    0.41
   2  -2 -10    0.50    0.32
  -2  -2  10    0.70    0.35
  -2  -2  10    0.61    0.33
  -2   2  10    0.68    0.29
   2  -2 -10    0.64    0.18
  -2   2  10    0.35    0.22
   2  -2 -10    0.77    0.48
   2   2 -10    0.49    0.31
  -2   2   9   25.95    1.73
  -2   2   9   32.46    1.71
   2   2  -9   31.97    1.74
   2   2  -9   31.52    1.74
  -2  -2   9   28.86    1.74
   2  -2  -9   31.07    1.83
   2  -2  -9   32.25    1.70
  -2  -2   9   27.13    1.78
  -2  -2   9   30.80    1.74
   2  -2  -9   31.80    1.74
  -2   2   9   28.89    1.72
  -2  -2   8    0.85    0.37
  -2  -2   8    1.31    0.31
   2   2  -8    1.31    0.27
  -2   2   8    1.11    0.21
  -2   2   8    1.24    0.27
   2  -2  -8    0.84    0.31
  -2  -2   8    1.41    0.30
   2  -2  -8    1.14    0.48
  -2   2   8    1.01    0.29
   2  -2  -8    1.19    0.15
   2   2  -8    1.49    0.30
   2   2  -8    1.27    0.32
  -2   2   7   94.70    4.97
   2  -2  -7   86.12    4.94
  -2  -2   7   92.17    4.96
   2   2  -7   99.54    4.96
   2  -2  -7   92.73    5.02
   2   2  -7   87.30    4.97
   2   2  -7   85.24    4.97
  -2  -2   7   97.49    4.98
  -2   2   7   90.56    4.95
   2  -2  -7   91.03    4.97
  -2   2   7   86.66    4.96
  -2  -2   7   89.71    5.00
  -2  -2   6   73.57    3.97
  -2   2   6   70.44    3.94
   2   2  -6   71.58    3.97
  -2   2   6   80.77    3.97
   2   2  -6   72.88    3.95
   2  -2  -6   76.43    3.95
   2  -2  -6   72.26    4.01
  -2   2   6   71.31    4.00
   2  -2  -6   75.28    3.97
  -2   2   6   67.85    3.96
  -2  -2   6   73.27    4.00
  -2  -2   6   66.16    3.94
   2  -2  -6   68.40    3.93
   2   2  -6   76.22    3.96
  -2  -2   6   78.75    3.96
  -2   2   5   25.55    1.43
   2  -2  -5   24.68    1.43
  -2   2   5   29.68    1.47
   2  -2  -5   22.64    1.46
   2  -2  -5   24.65    1.55
  -2   2   5   25.85    1.52
   2   2  -5   25.85    1.47
  -2  -2   5   24.75    1.46
   2   2  -5   30.43    1.45
  -2  -2   5   29.22    1.48
  -2  -2   5   25.51    1.43
  -2   2   5   26.52    1.48
   2   2  -5   25.98    1.52
  -2  -2   5   27.16    1.52
   2  -2  -5   25.66    1.47
   2  -2  -4  734.35   40.00
   2  -2  -4  691.63   40.01
  -2   2   4  754.90   40.04
   2  -2  -4  675.88   40.04
  -2  -2   4  750.94   40.02
   2   2  -4  730.57   40.02
  -2   2   4  713.86   40.00
   2   2  -4  750.58   40.04
  -2  -2   4  779.25   40.04
  -2   2   4  743.92   40.02
  -2  -2   4  781.10   40.03
   2  -2  -4  758.34   40.02
  -2   2   3  201.18   11.38
   2   2  -3  209.67   11.36
  -2  -2   3  197.63   11.35
  -2   2   3  201.96   11.34
   2  -2  -3  198.79   11.34
   2   2  -3  203.39   11.36
  -2  -2   3  215.12   11.37
   2   2  -3  214.68   11.38
   2  -2  -3  245.30   11.36
   2  -2  -3  220.74   11.37
  -2   2   3  206.49   11.36
   2  -2  -2  120.37    6.35
   2   2  -2  122.84    6.33
  -2   2   2  111.93    6.33
   2   2  -2  106.56    6.36
  -2  -2   2  117.80    6.33
   2  -2  -2  111.59    6.33
  -2   2   2  117.14    6.33
  -2  -2   2  111.81    6.34
   2  -2  -1  109.38    6.55
  -2  -2   1  128.68    6.55
   2  -2  -1  121.88    6.54
   2   2  -1  110.97    6.53
  -2  -2   1  111.05    6.53
   2  -2  -1  115.65    6.53
  -2  -2   1  109.61    6.53
  -2   2   0   95.47    5.23
   2   2   0   98.78    5.24
  -2  -2   0  109.64    5.25
   2  -2   0   90.84    5.24
   2   2   0   79.59    5.22
  -2  -2   0  102.46    5.22
   2  -2   0  102.17    5.22
  -2  -2   0   90.04    5.23
  -2  -2   0   96.85    5.22
   2   2   1   70.63    3.67
  -2   2  -1   66.29    3.63
  -2  -2  -1   71.78    3.67
   2  -2   1   63.76    3.65
   2   2   1   69.94    3.63
  -2  -2  -1   69.73    3.63
   2  -2   1   66.85    3.63
  -2  -2  -1   63.28    3.62
  -2   2  -1   62.22    3.64
   2  -2   1   65.90    3.64
  -2  -2  -1   59.72    3.65
   2  -2   2  103.96    6.23
  -2  -2  -2  116.46    6.24
  -2  -2  -2  110.08    6.21
   2   2   2  128.21    6.24
   2  -2   2  112.69    6.21
   2   2   2  107.99    6.20
  -2   2  -2  116.91    6.22
  -2  -2  -2  119.11    6.20
   2  -2   2  109.85    6.22
   2   2   3  103.54    4.92
  -2  -2  -3   87.80    4.93
  -2  -2  -3   84.74    4.90
   2   2   3   91.61    4.93
   2  -2   3   88.80    4.90
   2  -2   3   86.22    4.91
  -2   2  -3   90.50    4.91
  -2   2  -3   81.89    4.92
   2  -2   3   96.68    4.94
  -2  -2  -4 2790.69  147.27
   2  -2   4 2887.05  147.23
  -2   2  -4 2764.43  147.26
   2  -2   4 2642.19  147.26
   2  -2   4 2661.28  147.24
  -2  -2  -4 2587.37  147.23
   2   2   4 2515.03  147.25
  -2  -2  -4 2723.32  147.24
  -2   2  -4 2654.44  147.24
   2  -2   4 2467.15  147.24
  -2   2  -4 2800.46  147.23
  -2   2  -5   38.46    2.09
   2  -2   5   35.54    2.11
   2   2   5   40.58    2.12
  -2  -2  -5   44.29    2.13
  -2  -2  -5   39.88    2.18
   2  -2   5   39.34    2.16
   2  -2   5   39.75    2.10
   2  -2   5   36.09    2.11
  -2   2  -5   38.81    2.12
  -2  -2  -5   36.06    2.10
  -2  -2  -6  125.56    6.78
  -2   2  -6  123.08    6.74
   2  -2   6  119.80    6.73
  -2   2  -6  123.01    6.74
  -2  -2  -6  118.81    6.72
   2  -2   6  125.08    6.72
  -2   2  -6  121.20    6.71
   2  -2   6  116.52    6.76
   2   2   6  132.42    6.74
  -2   2  -7  411.14   22.37
   2  -2   7  382.34   22.41
   2   2   7  404.93   22.39
   2   2   7  413.99   22.38
  -2   2  -7  408.62   22.39
   2   2   7  385.92   22.36
   2  -2   7  413.35   22.39
  -2   2  -7  432.64   22.41
  -2  -2  -7  424.15   22.37
   2  -2   7  420.96   22.38
  -2  -2  -7  424.91   22.37
  -2  -2  -7  421.65   22.43
  -2   2  -8  124.67    6.97
   2  -2   8  130.41    6.94
   2  -2   8  124.50    6.98
  -2   2  -8  124.25    6.93
  -2  -2  -8  119.75    6.99
   2   2   8  118.87    6.95
  -2  -2  -8  126.05    6.93
  -2  -2  -8  130.43    6.93
  -2   2  -8  130.44    6.95
   2   2   8  126.87    6.92
   2  -2   8  127.84    6.95
   2   2   8  124.19    6.95
  -2  -2  -9  197.01   10.47
   2  -2   9  181.46   10.40
   2  -2   9  200.64   10.45
  -2  -2  -9  176.33   10.39
  -2   2  -9  190.09   10.45
  -2   2  -9  196.92   10.40
   2   2   9  190.57   10.42
  -2   2  -9  191.24   10.42
   2   2   9  194.45   10.39
   2   2   9  192.72   10.42
  -2  -2 -10  173.11    9.59
   2  -2  10  177.29    9.52
   2  -2  10  159.21    9.56
  -2  -2 -10  174.07    9.51
  -2   2 -10  175.73    9.57
   2   2  10  170.96    9.53
  -2   2 -10  166.03    9.51
  -2   2 -10  175.72    9.54
   2   2  10  180.16    9.50
   2   2  10  172.99    9.54
  -2  -2 -11  105.52    5.53
   2  -2  11  101.74    5.44
   2  -2  11   95.22    5.49
  -2  -2 -11  100.48    5.43
  -2   2 -11  100.85    5.51
  -2   2 -11   94.60    5.43
   2   2  11  101.50    5.46
   2   2  11   96.74    5.42
  -2   2 -11   98.51    5.46
   2   2  11  100.33    5.46
  -2  -2 -12  105.62    6.10
  -2  -2 -12  108.43    6.00
   2   2  12  110.61    6.03
   2  -2  12  103.20    6.01
   2  -2  12  111.20    6.07
  -2   2 -12  111.96    6.03
   2   2  12  106.86    5.99
   2   2  12  121.97    6.04
  -2   2 -12  106.49    6.08
  -2  -2 -13  100.27    5.24
  -2  -2 -13   92.10    5.11
   2   2  13   92.65    5.15
   2  -2  13   88.51    5.12
   2  -2  13   84.60    5.18
  -2   2 -13   98.21    5.14
   2   2  13   92.51    5.10
  -2   2 -13   87.73    5.20
   2   2  13   99.54    5.14
  -2  -2 -14   60.81    3.33
   2   2  14   61.57    3.37
   2  -2  14   57.38    3.34
  -2  -2 -14   60.14    3.46
   2   2  14   58.85    3.31
  -2   2 -14   59.42    3.36
  -2   2 -14   59.23    3.45
   2   2  14   63.45    3.36
  -2  -2 -15   28.90    1.72
   2   2  15   29.42    1.78
   2  -2  15   31.13    1.74
  -2  -2 -15   30.62    1.88
  -2   2 -15   30.61    1.76
  -2   2 -15   28.98    1.86
   2   2  15   31.56    1.76
  -2  -2 -16  116.20    6.36
   2   2  16  120.45    6.40
   2  -2  16  113.89    6.37
  -2  -2 -16  104.75    6.47
  -2   2 -16  113.63    6.39
  -2   2 -16  113.55    6.46
   2   2  16  119.76    6.39
  -2  -2 -17    5.74    0.50
   2   2  17    6.40    0.58
   2  -2  17    6.74    0.52
  -2   2 -17    6.43    0.56
  -2   2 -17    6.74    0.80
  -2  -2 -17    6.50    0.79
   2   2  17    6.48    0.51
  -2  -2 -18    0.74    0.32
   2   2  18    0.43    0.40
   2  -2  18    0.89    0.34
  -2   2 -18    0.77    0.38
   2   2  18    0.74    0.37
  -2  -2 -18    0.90    0.61
  -2   2 -18   -0.03    0.56
  -2  -2 -19   30.98    2.14
  -2  -2 -19   32.94    1.96
   2   2  19   36.80    2.01
   2  -2  19   34.82    1.97
   2  -2  19   35.08    2.06
  -2   2 -19   33.40    1.99
   2   2  19   35.49    1.99
  -2   2 -19   33.02    2.10
  -2  -2 -20   15.84    1.25
  -2  -2 -20   17.92    1.02
   2   2  20   16.10    1.07
   2  -2  20   16.32    1.03
   2  -2  20   16.00    1.14
  -2   2 -20   15.45    1.05
  -2   2 -20   15.69    1.21
   2   2  20   16.49    1.05
  -2  -2 -21    4.12    0.50
   2  -2  21    5.22    0.64
   2   2  21    4.61    0.57
   2  -2  21    4.94    0.49
  -2  -2 -21    3.78    0.77
  -2   2 -21    5.15    0.54
  -2   2 -21    4.99    0.73
   2   2  21    5.51    0.49
  -2  -2 -22   12.84    0.87
  -2   2 -22   12.11    0.89
   2   2  22   14.85    0.95
   2  -2  22   13.19    0.87
   2  -2  22   11.91    0.99
  -2   2 -22   11.71    1.09
  -2  -2 -22   11.74    1.15
   2   2  22   13.28    0.89
  -2   2 -23   96.25    5.67
  -2  -2 -23  100.17    5.64
   2   2  23  107.57    5.69
   2  -2  23   96.48    5.66
   2  -2  23  105.49    5.76
  -2   2 -23  100.31    5.77
   2   2  23  108.39    5.68
  -2   2 -24   69.85    4.00
  -2  -2 -24   70.36    3.97
   2  -2  24   69.75    3.99
   2  -2  24   71.48    4.08
  -2   2 -24   65.10    4.10
   2   2  24   75.18    4.02
   2   2  24   72.04    4.00
  -2  -2 -25    2.33    0.51
   2  -2  25    2.18    0.65
   2   2  25    2.68    0.53
   2  -2  25    2.96    0.47
  -2   2 -25    1.73    0.55
  -2   2 -25    1.38    0.88
   2   2  25    2.05    0.47
  -2   2 -26   82.81    4.75
  -2  -2 -26   81.48    4.71
   2   2  26   82.17    4.75
   2  -2  26   83.59    4.74
   2  -2  26   88.54    4.86
  -2   2 -26   82.46    4.88
   2   2  26   90.48    4.76
  -2  -2 -27   19.59    1.31
  -2   2 -27   20.31    1.35
   2   2  27   21.56    1.36
   2  -2  27   19.98    1.31
   2  -2  27   22.74    1.50
  -2   2 -27   17.20    1.52
   2   2  27   21.95    1.37
  -2   2 -28   19.33    1.37
   2  -2  28   23.24    1.36
   2  -2  28   21.40    1.48
   2   2  28   20.82    1.39
  -2   2 -28   17.27    1.54
   2   2  28   21.63    1.37
  -2   2 -29   11.03    1.02
   2   2  29   14.80    1.04
   2  -2  29   13.53    0.97
   2  -2  29   13.20    1.16
  -2   2 -29    9.94    1.23
  -2  -2 -29   12.64    1.45
   2   2  29   12.49    0.90
  -2   2 -30    0.90    0.65
   2   2  30    1.30    0.61
  -2   2 -30   -0.24    0.97
  -2  -2 -30    1.08    1.06
   2   2  30    1.79    0.57
   2  -2  30    1.84    0.55
   2  -2  31    8.99    0.78
   2  -2  31    9.14    1.01
   2   2  31    9.41    0.85
  -2   2 -31    6.06    1.11
  -2  -2 -31    8.21    1.19
  -2   2 -31    7.12    0.77
   2   2  31    8.65    0.83
   2  -2  32   20.95    1.39
   2   2  32   20.82    1.40
  -2   2 -32   19.38    1.40
   2   2  32   22.12    1.44
   2  -2  32   20.84    1.50
  -2  -2 -32   18.12    1.61
  -2   2 -32   18.29    1.62
   2  -2  33   11.88    0.97
   2   2  33   11.21    0.99
  -2   2 -33   10.25    1.15
  -2  -2 -33   11.24    1.39
  -2   2 -33   12.14    1.04
   2  -2  33   10.74    1.07
   2   2  33   11.22    1.00
   2  -2  34    1.20    0.60
   2  -2  34    0.75    0.84
  -2  -2 -34    0.45    1.13
  -2   2 -34    2.45    1.01
   2   2  34    1.05    0.74
  -2   2 -34    0.50    0.70
   2   2  34    0.46    0.60
   2  -2  35    3.08    0.55
   2  -2  35    3.43    0.95
  -2  -2 -35    5.68    1.28
  -2   2 -35    3.60    1.17
   2   2  35    2.44    0.72
  -2   2 -35    2.64    0.62
   2   2  35    2.52    0.58
   2  -2  36    5.05    1.05
  -2   2 -36    2.97    1.21
  -2  -2 -36    3.28    1.23
   2   2  36    4.77    0.84
  -2   2 -36    3.83    0.83
   2   2  36    5.02    0.66
   2  -2  37    0.20    0.95
  -2   2 -37   -0.31    1.15
  -2  -2 -37    0.36    0.93
   2   2  37   -1.22    0.84
  -2   2 -37    0.77    0.81
   2   2  37   -0.18    0.64
  -2  -2 -38    2.32    1.04
  -2   2 -38    1.37    1.15
   2   2  38    3.74    0.79
   2  -2  38    2.93    0.99
   2   2  38    2.33    0.68
   2   2  39   13.45    1.20
   2  -2  39   11.58    1.28
  -2   2 -39    9.52    1.36
  -2  -2 -39    9.74    1.57
   2   2  39   12.42    1.13
   2  -2  40    0.33    0.91
  -2  -2 -40   -0.44    1.45
  -2   2 -40    1.55    0.93
   2   2  40    1.05    0.77
   2  -2  41    3.45    0.93
  -2   2 -41    1.62    1.09
  -2   2 -42    0.77    1.28
   2   4 -40    1.04    0.84
  -2  -4  40    0.43    1.10
  -2  -4  39    3.89    1.13
   2  -4 -39    3.12    1.43
   2   4 -39    1.80    0.76
  -2   4  39    0.88    0.79
  -2  -4  38    4.68    0.89
   2   4 -38    2.91    1.13
   2  -4 -38    2.96    1.08
   2   4 -38    3.15    0.77
  -2   4  38    2.60    0.75
  -2   4  37    8.21    0.89
   2   4 -37    7.92    1.02
  -2  -4  37   10.74    1.26
   2   4 -37    7.30    1.20
   2  -4 -37    8.52    1.60
  -2  -4  36    2.01    0.94
   2   4 -36    2.28    0.98
   2  -4 -36    2.45    1.13
   2   4 -36    2.75    0.90
  -2   4  36    2.08    0.62
  -2  -4  35   -1.19    0.92
   2   4 -35    1.05    0.89
   2   4 -35    1.09    0.86
  -2   4  35   -0.05    0.53
  -2  -4  34   -0.65    0.93
   2   4 -34    0.68    0.83
   2   4 -34   -0.21    0.86
  -2   4  34    0.05    0.50
  -2   4  33    6.87    0.72
   2   4 -33    6.45    0.97
   2   4 -33    6.76    0.97
  -2  -4  33    6.27    1.01
  -2  -4  32    4.05    0.68
  -2  -4  32    4.39    0.97
   2   4 -32    2.22    0.86
  -2   4  32    4.50    0.64
   2   4 -32    5.16    0.87
  -2   4  32    4.15    0.64
  -2  -4  31    7.00    0.72
  -2  -4  31    6.10    1.02
  -2   4  31    7.33    0.71
   2   4 -31    6.13    0.92
   2   4 -31    6.17    0.88
  -2   4  31    6.10    0.73
  -2  -4  30    1.25    0.59
  -2  -4  30    1.21    0.79
   2   4 -30    0.89    0.82
  -2   4  30    0.71    0.53
   2   4 -30    0.52    0.68
  -2   4  30    0.67    0.60
  -2  -4  29   28.01    1.59
  -2   4  29   24.49    1.51
  -2  -4  29   24.18    1.74
   2   4 -29   22.70    1.67
   2  -4 -29   22.71    1.96
   2   4 -29   20.76    1.59
  -2   4  29   24.89    1.58
  -2  -4  28   20.83    1.31
  -2  -4  28   17.35    1.43
  -2   4  28   18.73    1.21
   2  -4 -28   17.34    1.62
   2   4 -28   18.26    1.42
  -2   4  28   18.04    1.29
   2   4 -28   19.10    1.30
  -2  -4  27    0.02    0.55
  -2  -4  27   -0.14    0.69
   2   4 -27    0.34    0.56
  -2   4  27    0.21    0.45
  -2   4  27   -0.26    0.59
   2   4 -27   -0.02    0.74
   2  -4 -27   -0.07    0.83
  -2  -4  26   18.88    1.27
  -2  -4  26   19.67    1.47
  -2   4  26   17.33    1.29
   2   4 -26   17.41    1.26
   2  -4 -26   20.75    1.64
   2   4 -26   19.16    1.39
  -2   4  26   20.31    1.22
  -2  -4  25   57.82    3.12
  -2  -4  25   52.65    3.23
  -2   4  25   57.04    3.13
   2   4 -25   51.09    3.11
   2  -4 -25   52.03    3.32
   2   4 -25   54.42    3.16
  -2   4  25   51.51    3.05
   2  -4 -24    7.77    0.75
   2   4 -24    7.26    0.76
  -2  -4  24    7.55    0.74
  -2   4  24    9.00    0.68
  -2   4  24    9.23    0.75
   2  -4 -24    6.66    1.07
   2   4 -24    8.25    0.88
  -2  -4  24    8.69    0.96
  -2  -4  23   46.67    2.63
  -2   4  23   46.82    2.58
   2   4 -23   42.84    2.67
   2  -4 -23   41.84    2.78
   2  -4 -23   41.68    2.60
   2   4 -23   42.10    2.63
  -2   4  23   50.02    2.63
  -2  -4  23   45.76    2.74
  -2  -4  22   23.11    1.49
   2   4 -22   24.49    1.54
   2  -4 -22   21.23    1.64
   2   4 -22   22.80    1.51
   2  -4 -22   23.47    1.47
  -2   4  22   26.10    1.43
  -2   4  22   24.63    1.47
  -2  -4  22   22.74    1.60
  -2  -4  21    1.01    0.46
  -2   4  21   -0.05    0.35
   2  -4 -21    0.61    0.46
   2  -4 -21    1.35    0.67
   2   4 -21    1.52    0.57
   2   4 -21    0.63    0.50
  -2   4  21    0.23    0.39
  -2  -4  20    0.60    0.44
  -2   4  20   -0.16    0.37
   2  -4 -20    0.48    0.43
   2  -4 -20   -0.59    0.63
   2   4 -20   -0.17    0.51
   2   4 -20    0.38    0.47
  -2   4  20    0.19    0.40
  -2  -4  19   -0.21    0.40
   2   4 -19    0.18    0.52
  -2   4  19    0.39    0.33
   2  -4 -19   -0.12    0.68
  -2   4  19    0.36    0.38
   2   4 -19    0.46    0.44
   2  -4 -19    1.06    0.38
   2  -4 -18   36.98    2.01
  -2   4  18   34.66    1.99
   2   4 -18   33.04    2.04
   2  -4 -18   34.61    2.17
  -2  -4  18   34.91    2.03
   2   4 -18   34.33    2.04
  -2   4  18   34.95    2.03
   2  -4 -17   56.38    3.16
  -2   4  17   56.44    3.15
   2   4 -17   57.71    3.21
   2  -4 -17   51.59    3.31
  -2  -4  17   55.99    3.19
   2   4 -17   57.58    3.20
  -2   4  17   56.42    3.18
   2   4 -16    7.02    0.62
   2  -4 -16    5.62    0.77
   2   4 -16    7.35    0.63
  -2  -4  16    7.97    0.62
  -2  -4  16    6.71    0.70
   2  -4 -16    7.71    0.59
  -2   4  16    7.44    0.60
  -2   4  16    7.97    0.54
   2   4 -15    1.17    0.42
   2  -4 -15    0.02    0.67
  -2  -4  15    1.55    0.39
   2  -4 -15    0.59    0.36
  -2   4  15    1.47    0.29
  -2  -4  15    0.73    0.51
  -2   4  15    0.84    0.36
   2   4 -15    0.86    0.41
   2  -4 -14   47.47    2.56
   2  -4 -14   45.01    2.68
   2   4 -14   47.35    2.59
  -2  -4  14   47.60    2.58
   2   4 -14   43.94    2.57
  -2  -4  14   40.99    2.63
  -2   4  14   44.22    2.57
  -2   4  14   44.57    2.54
   2  -4 -13   52.43    2.98
   2  -4 -13   54.79    3.10
   2  -4 -13   54.93    2.93
   2   4 -13   55.20    2.99
  -2  -4  13   50.48    2.95
  -2  -4  13   52.23    3.00
  -2  -4  13   51.80    3.08
   2   4 -13   54.05    3.01
  -2   4  13   51.92    2.96
   2  -4 -12   12.73    0.83
   2  -4 -12   13.41    1.05
   2  -4 -12   13.10    0.74
   2   4 -12   13.53    0.87
  -2  -4  12   13.51    0.86
  -2  -4  12   12.01    0.94
  -2  -4  12   12.98    0.77
   2   4 -12   12.36    0.85
  -2   4  12   11.82    0.79
   2   4 -11   61.48    3.40
  -2  -4  11   60.22    3.48
   2  -4 -11   60.68    3.40
  -2   4  11   64.98    3.38
  -2   4  11   60.12    3.39
   2  -4 -11   60.06    3.36
  -2  -4  11   59.30    3.37
  -2  -4  11   61.78    3.42
   2   4 -11   62.75    3.43
   2  -4 -11   59.81    3.51
   2  -4 -10    3.91    0.45
  -2  -4  10    4.31    0.32
   2   4 -10    5.26    0.51
  -2   4  10    4.66    0.48
  -2   4  10    4.51    0.34
   2  -4 -10    4.20    0.71
   2  -4 -10    4.18    0.30
   2   4 -10    4.06    0.45
  -2  -4  10    3.55    0.47
   2  -4  -9  156.59    8.66
   2  -4  -9  147.63    8.73
  -2   4   9  147.24    8.66
  -2   4   9  164.12    8.64
   2  -4  -9  163.61    8.63
  -2  -4   9  152.14    8.63
  -2  -4   9  159.67    8.68
   2   4  -9  158.29    8.65
  -2  -4   9  155.13    8.73
   2   4  -8    4.22    0.36
   2  -4  -8    2.84    0.43
   2  -4  -8    3.39    0.64
  -2   4   8    3.43    0.29
   2  -4  -8    3.71    0.26
  -2  -4   8    3.65    0.44
  -2   4   8    1.71    0.47
  -2  -4   8    3.21    0.25
  -2  -4   8    2.66    0.53
  -2   4   7    0.51    0.37
  -2  -4   7    0.27    0.46
  -2   4   7    0.60    0.29
   2  -4  -7    0.93    0.54
  -2   4   7    0.62    0.18
   2  -4  -7    0.39    0.17
  -2  -4   7    0.70    0.13
   2  -4  -7    0.49    0.34
   2   4  -7    0.65    0.25
  -2  -4   7    0.72    0.34
   2  -4  -6   33.28    1.85
  -2   4   6   33.04    1.85
  -2   4   6   31.43    1.80
   2   4  -6   30.82    1.80
   2  -4  -6   32.07    1.80
  -2   4   6   36.13    1.84
  -2  -4   6   31.18    1.90
  -2  -4   6   33.14    1.79
  -2  -4   6   32.75    1.86
  -2   4   5  373.55   21.99
   2  -4  -5  395.93   22.00
  -2   4   5  386.58   21.99
  -2   4   5  416.42   21.97
   2  -4  -5  388.56   21.97
   2   4  -5  406.95   21.99
  -2  -4   5  403.24   22.00
   2   4  -5  405.18   21.96
  -2  -4   5  414.26   21.96
  -2   4   5  386.38   21.99
  -2   4   4  153.18    9.32
  -2   4   4  161.33    9.31
  -2   4   4  165.11    9.32
  -2  -4   4  167.43    9.33
  -2   4   4  169.18    9.30
   2   4  -4  167.25    9.29
  -2   4   4  170.34    9.31
   2   4  -4  201.05    9.33
  -2   4   4  185.75    9.31
   2   4  -4  164.33    9.30
  -2   4   3  384.77   22.78
  -2   4   3  408.67   22.77
  -2   4   3  404.26   22.78
  -2  -4   3  441.67   22.79
  -2   4   3  410.57   22.76
  -2   4   3  467.40   22.77
   2   4  -3  412.89   22.76
   2   4  -3  446.04   22.78
  -2   4   3  375.40   22.76
   2   4  -3  418.82   22.75
  -2   4   2    0.59    0.21
   2   4  -2    0.57    0.13
   2   4  -2    0.57    0.25
  -2  -4   2    0.49    0.39
  -2   4   2    0.90    0.36
  -2   4   2    0.74    0.22
  -2   4   2    0.46    0.20
   2   4  -2    0.50    0.27
  -2   4   2    0.61    0.17
  -2   4   2    0.61    0.32
  -2   4   1    0.50    0.19
   2   4  -1    0.28    0.14
   2   4  -1    0.56    0.23
  -2   4   1    0.44    0.31
  -2  -4   1    1.12    0.38
  -2   4   1    0.52    0.24
  -2  -4   1    0.52    0.22
  -2   4   1    0.57    0.19
   2   4  -1    0.60    0.31
  -2   4   1    0.40    0.16
  -2   4   1    0.39    0.33
  -2   4   0   52.92    2.98
  -2   4   0   56.07    3.00
  -2  -4   0   61.28    3.03
   2   4   0   58.64    3.01
   2   4   0   55.56    2.98
  -2   4   0   61.78    2.99
  -2   4   0   50.61    2.98
   2   4   0   52.05    2.97
   2  -4   0   53.89    2.98
  -2   4   0   56.91    2.99
  -2  -4   0   45.41    2.97
   2  -4   1   34.40    1.95
   2   4   1   29.08    1.95
   2   4   1   36.18    1.96
  -2   4  -1   35.82    1.95
  -2  -4  -1   35.47    1.99
   2   4   1   33.85    1.98
  -2  -4  -1   39.69    2.02
  -2   4  -1   36.66    1.97
  -2   4  -1   38.09    1.97
  -2  -4  -1   36.49    1.95
   2  -4   1   35.25    2.00
  -2   4  -1   34.40    1.95
   2  -4   2    0.09    0.19
   2   4   2    0.28    0.36
  -2   4  -2    0.63    0.17
  -2  -4  -2   -0.02    0.39
  -2  -4  -2    0.55    0.19
   2   4   2    0.38    0.17
  -2   4  -2    0.03    0.19
  -2   4  -2    0.45    0.24
   2  -4   2    0.47    0.36
   2   4   2    0.37    0.20
   2   4   3  137.05    7.99
   2   4   3  135.86    8.01
  -2  -4  -3  141.59    8.02
  -2   4  -3  140.84    7.98
  -2   4  -3  148.09    7.98
   2  -4   3  150.16    8.04
   2   4   3  140.61    7.97
   2  -4   3  145.73    7.98
   2  -4   3  165.96    7.99
   2   4   3  151.31    7.98
   2   4   4    1.08    0.28
  -2  -4  -4    1.22    0.44
   2   4   4    1.64    0.19
  -2   4  -4    1.45    0.26
  -2   4  -4    1.38    0.22
   2  -4   4    1.36    0.21
   2  -4   4    1.61    0.27
   2   4   4    1.46    0.22
   2  -4   4    1.29    0.42
   2   4   5   74.17    4.17
  -2  -4  -5   79.43    4.25
   2   4   5   74.75    4.17
   2  -4   5   82.36    4.18
   2  -4   5   73.33    4.17
  -2   4  -5   77.28    4.18
   2   4   5   76.77    4.16
   2  -4   5   77.18    4.24
  -2   4  -5   70.49    4.17
   2  -4   6   -0.05    0.22
   2   4   6    0.49    0.22
  -2  -4  -6   -0.11    0.53
   2   4   6    0.28    0.24
  -2   4  -6    0.99    0.26
  -2   4  -6    0.53    0.29
  -2   4  -6    0.22    0.31
   2   4   6    0.43    0.15
   2  -4   6    0.50    0.42
   2  -4   7    3.20    0.54
   2   4   7    3.33    0.34
   2  -4   7    3.30    0.33
  -2  -4  -7    4.02    0.59
   2   4   7    3.77    0.25
  -2   4  -7    3.59    0.41
   2  -4   7    3.21    0.31
   2   4   7    3.15    0.32
  -2   4  -7    2.68    0.33
  -2   4  -7    2.87    0.40
  -2   4  -8    8.62    0.57
   2   4   8    8.43    0.59
   2   4   8    9.35    0.52
   2  -4   8    9.29    0.59
   2  -4   8    9.43    0.73
  -2  -4  -8    9.31    0.85
  -2   4  -8    8.45    0.65
  -2   4  -8    9.32    0.66
   2  -4   8    9.13    0.57
   2   4   8    7.86    0.55
   2   4   9  460.87   25.58
  -2  -4  -9  477.15   25.63
   2   4   9  453.23   25.53
   2   4   9  500.29   25.56
  -2   4  -9  461.60   25.58
  -2   4  -9  483.71   25.55
  -2   4  -9  460.48   25.58
   2  -4   9  470.32   25.56
   2  -4   9  436.30   25.62
   2  -4  10   17.42    1.16
   2   4  10   14.56    1.07
  -2  -4 -10   19.98    1.00
   2   4  10   15.61    0.98
   2   4  10   17.91    1.04
  -2   4 -10   17.84    1.10
  -2   4 -10   17.19    1.01
  -2   4 -10   17.17    1.11
  -2  -4 -10   19.14    1.22
   2  -4  10   19.09    1.04
  -2   4 -11   42.83    2.47
   2   4  11   43.47    2.45
  -2   4 -11   44.08    2.53
   2  -4  11   41.94    2.59
   2   4  11   50.42    2.53
   2  -4  11   45.32    2.50
   2   4  11   44.93    2.50
  -2   4 -11   44.80    2.56
  -2  -4 -11   47.26    2.64
  -2  -4 -11   44.97    2.47
  -2  -4 -12   38.18    1.98
  -2  -4 -12   34.35    2.15
   2   4  12   40.24    2.03
  -2   4 -12   38.65    2.10
  -2   4 -12   35.59    2.04
   2   4  12   32.66    2.03
   2   4  12   32.93    1.96
   2  -4  12   36.68    2.01
   2  -4  12   34.71    2.10
  -2  -4 -13  112.26    6.50
   2   4  13  117.82    6.40
  -2   4 -13  111.47    6.44
  -2   4 -13  110.81    6.42
   2   4  13  114.12    6.36
  -2  -4 -13  118.90    6.37
   2  -4  13  115.45    6.40
   2   4  13  134.35    6.43
   2  -4  13  102.54    6.47
  -2  -4 -14   44.19    2.67
   2   4  14   45.00    2.54
  -2   4 -14   44.05    2.60
  -2   4 -14   43.10    2.56
   2   4  14   43.80    2.48
  -2  -4 -14   45.13    2.50
   2  -4  14   42.80    2.64
   2   4  14   49.81    2.57
   2  -4  14   47.62    2.54
  -2  -4 -15  106.11    5.71
  -2  -4 -15  101.86    5.86
   2   4  15  106.64    5.76
   2  -4  15  105.61    5.75
   2   4  15   97.37    5.69
  -2   4 -15  102.20    5.77
   2  -4  15  108.63    5.84
   2   4  15  116.65    5.78
  -2   4 -15  108.28    5.80
   2  -4  16    0.32    0.48
   2   4  16    0.16    0.34
  -2   4 -16   -0.07    0.38
   2   4  16    0.15    0.18
   2  -4  16    0.67    0.34
   2   4  16    0.35    0.39
  -2  -4 -16    0.61    0.26
  -2  -4 -16    0.80    0.68
  -2   4 -16    0.31    0.52
   2   4  17   81.29    4.38
  -2  -4 -17   79.89    4.49
  -2   4 -17   78.54    4.42
   2   4  17   75.48    4.36
   2  -4  17   81.51    4.36
  -2  -4 -17   77.33    4.32
   2   4  17   77.02    4.29
  -2   4 -17   77.13    4.37
   2  -4  17   79.00    4.45
  -2  -4 -18   10.87    1.01
  -2   4 -18    8.90    0.87
   2   4  18   11.27    0.76
   2   4  18    9.38    0.63
  -2   4 -18   11.69    0.79
  -2  -4 -18   11.09    0.69
   2  -4  18   10.43    0.88
   2   4  18   12.34    0.76
   2  -4  18   10.48    0.73
  -2  -4 -19   13.87    1.13
  -2   4 -19   12.56    1.06
   2   4  19   13.78    0.94
  -2   4 -19   14.00    0.94
  -2  -4 -19   13.59    0.88
   2  -4  19   15.65    1.08
   2  -4  19   14.56    0.92
   2   4  19   14.52    0.95
  -2   4 -20   30.91    2.05
   2   4  20   34.33    1.96
  -2   4 -20   30.71    1.97
  -2  -4 -20   32.88    1.91
  -2  -4 -20   29.24    2.11
   2  -4  20   34.43    1.95
   2   4  20   37.42    1.98
  -2   4 -21   14.95    1.14
   2   4  21   17.83    1.02
  -2   4 -21   18.24    1.04
   2   4  21   19.91    1.02
  -2  -4 -21   19.39    1.32
   2  -4  21   17.25    0.99
  -2   4 -22   55.33    3.45
   2  -4  22   59.89    3.37
   2   4  22   60.29    3.38
   2   4  22   62.18    3.39
  -2  -4 -22   60.40    3.54
  -2   4 -22   57.16    3.39
  -2   4 -23    7.85    0.88
   2  -4  23    6.71    0.66
   2   4  23    6.86    0.66
   2   4  23    8.27    0.71
  -2  -4 -23    6.59    1.01
  -2   4 -23    7.80    0.76
  -2   4 -24    3.18    0.79
   2  -4  24    4.83    0.59
   2   4  24    4.94    0.60
   2   4  24    4.66    0.53
  -2   4 -24    5.52    0.64
  -2  -4 -24    3.81    1.02
   2  -4  25   -0.03    0.71
  -2   4 -25    0.11    0.75
   2  -4  25   -0.17    0.49
   2   4  25   -0.10    0.55
   2   4  25    0.92    0.55
  -2   4 -25    0.15    0.57
  -2  -4 -25   -0.50    0.79
   2  -4  26    0.60    0.83
  -2   4 -26    0.35    0.77
   2  -4  26   -0.38    0.50
   2   4  26   -0.90    0.52
   2   4  26    0.81    0.55
  -2   4 -26    0.07    0.67
  -2  -4 -26   -0.43    1.01
  -2   4 -27   60.02    3.56
   2  -4  27   61.60    3.53
  -2   4 -27   53.42    3.62
  -2  -4 -27   55.63    3.70
   2   4  27   62.75    3.53
   2  -4  27   63.89    3.66
   2   4  27   68.17    3.54
  -2   4 -28    3.40    0.90
   2   4  28    3.60    0.60
   2  -4  28    1.76    0.85
   2   4  28    3.34    0.64
  -2  -4 -28    2.30    1.09
  -2   4 -28    3.87    0.65
   2   4  29   71.46    4.07
   2  -4  29   75.60    4.22
   2   4  29   75.70    4.12
  -2   4 -29   65.60    4.19
  -2  -4 -29   66.89    4.28
  -2   4 -29   70.68    4.12
   2   4  30   21.62    1.37
   2  -4  30   22.19    1.65
   2   4  30   19.72    1.40
  -2   4 -30   19.03    1.62
  -2  -4 -30   19.98    1.77
  -2   4 -30   21.83    1.45
  -2   4 -31    6.93    1.00
   2   4  31    7.73    0.79
  -2   4 -31    5.97    0.79
   2  -4  31    8.43    0.97
  -2  -4 -31    6.40    1.23
   2   4  31    7.60    0.70
   2   4  32    4.22    0.70
  -2   4 -32    3.52    0.75
   2  -4  32    2.21    1.00
  -2  -4 -32    4.41    1.06
  -2   4 -32    4.22    1.02
   2   4  32    4.78    0.71
   2   4  33    1.51    0.58
  -2   4 -33    0.93    0.78
   2  -4  33    1.79    0.93
  -2   4 -33    1.38    1.01
  -2  -4 -33    3.16    1.27
   2   4  33    1.13    0.70
  -2   4 -34    0.40    0.79
   2  -4  34    0.25    0.79
  -2   4 -34    1.36    0.84
   2   4  34    1.14    0.60
   2   4  34    0.38    0.69
  -2   4 -35    1.21    0.66
   2  -4  35   -0.33    0.99
  -2   4 -35    0.52    1.00
   2   4  35    0.25    0.69
   2   4  35    0.81    0.63
  -2   4 -36    1.49    0.73
   2  -4  36    0.26    0.94
  -2   4 -36    0.58    1.10
   2   4  36    0.12    0.54
   2  -4  37   16.86    1.42
  -2   4 -37   14.01    1.47
  -2   4 -37   15.25    1.38
   2   4  37   17.65    1.30
   2   4  38    7.28    0.99
  -2   4 -38    7.73    1.05
  -2   4 -38    8.34    1.16
   2  -4  38    8.54    1.27
  -2   4 -39    1.01    0.67
  -2   4 -39    0.86    1.15
   2  -4  39   -0.16    1.13
  -2   4 -40    1.33    0.88
  -2  -6  37    6.74    1.25
   2   6 -37    4.48    1.04
  -2   6  36    1.56    0.71
   2   6 -36    1.66    0.96
  -2  -6  36    1.57    1.06
   2  -6 -36    2.92    1.44
  -2   6  35    1.53    0.77
   2   6 -35    1.13    0.93
  -2  -6  35    1.13    1.01
   2  -6 -35    1.52    1.05
  -2   6  34    2.04    0.77
   2   6 -34    1.28    0.93
  -2  -6  34    1.23    1.08
   2  -6 -34    0.14    1.27
  -2   6  33    0.48    0.74
   2   6 -33    0.59    0.87
   2  -6 -33    1.35    1.25
  -2  -6  33   -0.23    0.76
  -2   6  32    3.96    0.81
   2  -6 -32    2.54    0.95
   2   6 -32    3.48    0.88
  -2  -6  32    4.29    1.06
  -2   6  31   18.95    1.38
   2   6 -31   18.21    1.41
  -2  -6  31   18.26    1.62
   2  -6 -31   18.70    1.74
  -2   6  30    8.21    0.87
   2   6 -30    8.63    0.95
  -2  -6  30    6.64    1.07
   2  -6 -30    5.57    1.31
  -2   6  29    2.09    0.64
  -2  -6  29    1.07    0.70
   2   6 -29    0.58    0.70
   2  -6 -29    2.20    1.06
   2   6 -29    2.39    0.75
  -2   6  28    4.39    0.64
  -2  -6  28    4.20    0.91
   2  -6 -28    2.97    0.88
   2   6 -28    2.95    0.76
   2   6 -28    3.58    0.74
  -2   6  27    4.15    0.49
  -2   6  27    2.83    0.55
  -2  -6  27    3.56    0.92
   2   6 -27    2.49    0.72
   2  -6 -27    3.02    0.98
   2   6 -27    2.33    0.70
   2   6 -26    0.05    0.63
   2  -6 -26    1.15    1.00
   2   6 -26   -0.50    0.61
  -2   6  26    0.95    0.38
  -2   6  26    0.26    0.49
   2  -6 -25    3.08    1.05
   2   6 -25    3.64    0.71
  -2   6  25    4.17    0.65
   2   6 -25    4.08    0.70
  -2   6  25    4.98    0.52
   2   6 -24    0.87    0.55
  -2   6  24    1.44    0.58
  -2  -6  24    1.21    0.50
   2   6 -24    0.18    0.62
   2  -6 -24    0.64    0.95
  -2   6  24    0.30    0.42
  -2  -6  23   21.90    1.36
  -2   6  23   21.49    1.29
   2  -6 -23   24.08    1.70
   2   6 -23   18.60    1.37
   2   6 -23   20.70    1.40
  -2  -6  22   10.25    0.80
  -2   6  22    8.88    0.72
   2   6 -22   10.51    0.83
   2   6 -22   10.32    0.85
   2  -6 -22    9.48    1.11
  -2  -6  21   60.86    3.39
   2  -6 -21   58.70    3.56
   2   6 -21   56.70    3.38
  -2   6  21   57.95    3.33
   2   6 -21   59.47    3.41
  -2  -6  21   66.96    3.56
  -2  -6  20   13.05    0.90
   2   6 -20   13.23    0.93
   2  -6 -20   13.06    1.25
  -2   6  20   11.66    0.83
   2   6 -20   11.86    0.92
  -2  -6  20   14.86    1.15
  -2  -6  19  226.72   11.45
   2  -6 -19  207.92   11.59
   2   6 -19  216.98   11.44
   2   6 -19  222.12   11.48
  -2  -6  19  242.63   11.60
   2   6 -18    3.85    0.52
  -2  -6  18    3.84    0.49
   2  -6 -18    4.18    0.76
  -2   6  18    3.97    0.44
  -2  -6  18    3.81    0.76
   2   6 -18    3.91    0.54
   2  -6 -17    3.45    0.41
   2   6 -17    3.44    0.51
  -2   6  17    2.39    0.39
  -2  -6  17    3.48    0.68
  -2  -6  17    2.28    0.44
   2  -6 -17    2.47    0.82
   2   6 -17    3.34    0.48
   2   6 -16   21.66    1.35
  -2   6  16   17.34    1.24
  -2  -6  16   21.67    1.48
  -2  -6  16   22.56    1.30
   2  -6 -16   21.69    1.26
   2  -6 -16   20.70    1.50
   2   6 -16   23.10    1.29
  -2   6  16   23.42    1.32
   2  -6 -15  150.56    8.26
  -2   6  15  139.22    8.10
  -2  -6  15  144.14    8.24
  -2  -6  15  152.15    8.15
   2   6 -15  146.21    8.12
   2  -6 -15  139.85    8.11
  -2   6  15  175.06    8.17
   2  -6 -14    7.17    0.85
   2   6 -14    6.03    0.54
  -2   6  14    6.76    0.48
  -2  -6  14    6.41    0.74
  -2  -6  14    6.99    0.58
   2  -6 -14    7.25    0.54
  -2   6  14    6.48    0.57
   2  -6 -13   69.24    4.00
  -2   6  13   66.93    3.82
  -2  -6  13   74.73    3.98
   2   6 -13   69.10    3.83
  -2  -6  13   69.51    3.87
   2  -6 -13   64.49    3.84
  -2   6  13   76.08    3.88
   2  -6 -12   43.63    2.60
   2   6 -12   41.11    2.43
  -2  -6  12   41.69    2.47
  -2   6  12   46.18    2.42
   2  -6 -12   35.38    2.45
  -2  -6  12   43.04    2.57
  -2   6  11    1.87    0.39
   2  -6 -11    1.11    0.36
   2   6 -11    1.44    0.31
   2   6 -11    1.96    0.44
  -2   6  11    1.58    0.25
  -2  -6  11    1.35    0.36
  -2  -6  11    2.42    0.52
  -2   6  10    0.46    0.33
  -2   6  10    0.78    0.21
   2   6 -10    0.18    0.40
  -2  -6  10    0.76    0.35
  -2   6  10    0.75    0.32
  -2  -6  10    0.52    0.13
   2   6 -10    0.76    0.27
  -2   6  10    0.49    0.23
  -2   6   9  115.25    6.11
  -2   6   9  117.75    6.10
  -2   6   9  109.89    6.13
  -2  -6   9  102.55    6.08
   2   6  -9  115.35    6.10
  -2   6   9  127.57    6.15
  -2  -6   9  115.17    6.15
   2   6  -9  103.75    6.15
  -2  -6   8    5.61    0.39
  -2   6   8    6.66    0.50
   2   6  -8    7.26    0.57
  -2   6   8    6.78    0.43
   2   6  -8    7.19    0.44
  -2   6   8    8.05    0.48
  -2   6   8    6.48    0.52
  -2  -6   8    6.13    0.58
  -2   6   7    0.07    0.31
   2   6  -7    0.05    0.36
  -2  -6   7   -0.14    0.39
  -2   6   7    0.40    0.20
  -2   6   7    0.18    0.27
   2   6  -7    0.35    0.28
  -2   6   7    0.06    0.29
   2   6  -7   -0.13    0.20
  -2   6   6    0.74    0.27
   2   6  -6    0.24    0.29
  -2  -6   6    0.99    0.40
   2   6  -6    0.63    0.36
   2   6  -6    0.10    0.19
  -2   6   6    0.35    0.20
  -2   6   6    0.86    0.30
  -2   6   6    0.64    0.25
  -2   6   5   86.32    5.18
   2   6  -5   85.87    5.17
  -2  -6   5   95.30    5.22
   2   6  -5   97.42    5.20
  -2   6   5   94.16    5.16
   2   6  -5   88.14    5.18
  -2   6   5   93.49    5.17
   2   6  -5   92.83    5.15
  -2   6   4   66.83    3.65
   2   6  -4   63.01    3.65
  -2  -6   4   67.96    3.71
   2   6  -4   66.88    3.67
   2   6  -4   68.84    3.63
  -2   6   4   59.10    3.64
   2   6  -4   72.11    3.67
  -2   6   4   59.20    3.66
  -2   6   4   70.43    3.66
  -2   6   3   11.59    0.76
   2   6  -3   12.20    0.81
  -2  -6   3   13.22    0.89
   2   6  -3   13.83    0.81
   2   6  -3   11.79    0.72
  -2   6   3   13.47    0.75
   2   6  -3   13.10    0.79
  -2   6   3   10.96    0.76
  -2   6   3   12.42    0.78
  -2   6   2  166.59    9.39
   2   6  -2  181.36    9.40
  -2  -6   2  176.71    9.43
   2   6  -2  166.22    9.40
   2   6  -2  162.31    9.36
  -2   6   2  181.02    9.39
   2   6  -2  151.99    9.39
  -2   6   2  167.75    9.38
   2   6  -1  113.69    6.46
  -2   6   1  115.24    6.48
   2   6  -1  120.41    6.50
   2   6  -1  120.35    6.49
  -2  -6   1  110.00    6.53
  -2   6   1  108.53    6.48
  -2   6   1  131.67    6.49
   2   6  -1  122.91    6.49
  -2   6   1  120.04    6.48
   2   6   0  150.03    8.48
  -2   6   0  146.22    8.49
   2   6   0  146.66    8.49
   2   6   0  151.87    8.50
  -2   6   0  136.22    8.50
  -2   6   0  156.12    8.49
   2   6   0  157.88    8.50
  -2   6  -1   42.55    2.38
   2   6   1   41.37    2.38
   2   6   1   40.17    2.36
   2   6   1   41.43    2.38
  -2   6  -1   39.06    2.37
  -2   6  -1   44.97    2.40
  -2   6  -1   43.10    2.38
  -2   6  -2  320.08   17.70
   2   6   2  328.09   17.70
   2   6   2  313.01   17.69
   2   6   2  352.65   17.70
  -2   6  -2  293.14   17.69
   2   6   2  369.84   17.72
  -2   6  -2  314.97   17.71
  -2   6  -2  315.98   17.69
   2   6   3   11.17    0.62
   2   6   3   10.24    0.62
   2   6   3    9.68    0.67
  -2   6  -3    9.59    0.61
  -2   6  -3   10.01    0.64
  -2   6  -3    9.72    0.61
  -2   6  -3    7.97    0.67
   2   6   3    8.10    0.61
  -2   6  -4   80.32    4.59
   2   6   4   86.51    4.56
   2   6   4   83.30    4.57
  -2   6  -4   83.14    4.57
   2   6   4   87.47    4.57
   2   6   4  101.30    4.61
  -2   6  -4   69.79    4.56
  -2  -6  -5    3.16    0.61
   2   6   5    4.53    0.33
  -2   6  -5    3.78    0.44
   2  -6   5    4.02    0.43
   2   6   5    4.26    0.37
   2  -6   5    2.95    0.56
   2   6   5    4.05    0.44
  -2   6  -5    3.62    0.34
   2   6   6    0.80    0.35
  -2  -6  -6    0.65    0.55
  -2   6  -6    0.33    0.25
   2   6   6    0.48    0.25
   2   6   6    0.51    0.21
  -2   6  -6    0.93    0.38
   2  -6   6   -0.05    0.51
   2   6   6    0.38    0.30
   2  -6   6    0.97    0.30
  -2  -6  -7  231.29   13.01
   2   6   7  235.67   12.93
  -2   6  -7  238.43   12.94
   2  -6   7  230.60   13.02
   2  -6   7  253.37   12.95
   2   6   7  233.04   12.96
   2   6   7  228.06   12.92
   2   6   7  221.14   12.91
  -2   6  -7  283.93   12.98
   2  -6   8   15.02    1.17
   2   6   8   19.41    0.98
   2   6   8   15.74    1.01
  -2   6  -8   16.69    1.03
   2  -6   8   16.16    1.03
   2   6   8   17.26    1.06
   2   6   8   15.56    1.01
  -2  -6  -8   15.56    1.17
   2  -6   9    0.26    0.47
   2   6   9    0.52    0.26
  -2   6  -9    0.23    0.33
   2  -6   9    0.28    0.30
   2   6   9   -0.03    0.17
   2   6   9    0.19    0.34
   2   6   9    0.10    0.27
  -2  -6  -9    0.84    0.61
   2  -6  10    6.82    0.72
   2   6  10    7.94    0.46
   2  -6  10    7.68    0.54
   2   6  10    8.09    0.53
  -2   6 -10    7.47    0.58
   2   6  10    7.34    0.61
  -2  -6 -10    7.89    0.78
   2   6  10    6.47    0.50
  -2  -6 -11    0.17    0.53
   2  -6  11    0.38    0.51
   2  -6  11    0.33    0.28
   2   6  11    0.08    0.20
  -2   6 -11    0.29    0.37
   2   6  11    0.18    0.13
   2   6  11    0.20    0.28
   2   6  12   10.10    0.72
   2  -6  12    8.89    0.89
  -2  -6 -12   12.36    0.97
  -2   6 -12   10.40    0.80
   2  -6  12   10.06    0.70
   2   6  12   10.12    0.65
   2   6  12   12.30    0.64
   2   6  13   38.01    1.97
  -2  -6 -13   38.23    2.23
   2   6  13   38.00    2.03
   2  -6  13   37.94    2.17
  -2   6 -13   33.74    2.08
   2  -6  13   36.64    2.02
   2   6  13   30.91    1.97
  -2   6 -13   37.67    2.08
   2   6  14    0.08    0.12
  -2   6 -14    0.23    0.51
   2   6  14    0.05    0.14
  -2   6 -14    0.07    0.41
   2   6  14    0.35    0.32
   2  -6  14   -0.12    0.31
  -2  -6 -14    0.46    0.62
   2  -6  14   -0.13    0.54
  -2  -6 -15    1.80    0.73
   2   6  15    0.65    0.15
  -2   6 -15    1.09    0.42
  -2   6 -15    1.25    0.49
   2   6  15    1.68    0.38
   2   6  15    1.31    0.14
   2  -6  15    1.29    0.29
   2  -6  15    0.56    0.58
  -2  -6 -16   22.23    1.51
  -2   6 -16   23.52    1.37
   2   6  16   18.32    1.18
  -2   6 -16   22.28    1.39
   2   6  16   23.73    1.29
   2   6  16   22.74    1.19
   2  -6  16   23.25    1.27
   2  -6  16   23.38    1.47
  -2  -6 -17    4.23    0.81
   2   6  17    4.47    0.50
   2  -6  17    6.45    0.73
  -2   6 -17    4.20    0.64
   2   6  17    4.99    0.28
   2  -6  17    5.37    0.46
   2   6  17    3.30    0.28
  -2   6 -17    4.34    0.56
   2   6  18    5.81    0.57
   2  -6  18    6.90    0.52
   2  -6  18    6.10    0.82
   2   6  18    6.28    0.62
  -2   6 -18    7.14    0.71
  -2  -6 -18    7.44    0.98
  -2   6 -18    6.32    0.62
   2   6  18    5.23    0.35
  -2   6 -19   21.31    1.40
   2  -6  19   22.34    1.54
   2   6  19   26.04    1.40
  -2   6 -19   21.98    1.42
  -2  -6 -19   22.53    1.66
  -2   6 -20    9.66    0.81
   2  -6  20    8.50    0.97
   2   6  20    8.78    0.76
   2   6  20    8.25    0.74
  -2   6 -20    9.39    0.85
  -2  -6 -20    8.87    1.14
   2   6  21   11.79    0.91
   2  -6  21   13.31    1.11
   2   6  21   14.09    0.97
  -2   6 -21   11.68    0.92
  -2   6 -21   12.48    1.04
  -2  -6 -21   12.63    1.29
   2   6  22   25.57    1.71
   2  -6  22   30.43    1.91
   2   6  22   30.73    1.75
  -2   6 -22   28.97    1.78
  -2   6 -22   26.78    1.79
  -2  -6 -22   28.55    2.05
   2   6  23   12.17    0.89
   2  -6  23   12.48    1.10
   2   6  23   12.13    0.98
  -2   6 -23   11.26    1.01
  -2   6 -23   11.47    1.01
  -2  -6 -23   12.67    1.32
   2   6  24    6.33    0.67
   2  -6  24    8.44    0.96
   2   6  24    6.11    0.71
  -2   6 -24    7.22    0.81
  -2   6 -24    6.03    0.83
  -2  -6 -24    6.04    1.05
   2  -6  25   27.62    1.85
   2   6  25   27.40    1.65
  -2   6 -25   25.15    1.65
   2   6  25   24.10    1.60
  -2  -6 -25   29.95    1.97
  -2   6 -25   24.71    1.72
  -2  -6 -26    1.66    1.09
  -2   6 -26    3.52    0.69
   2   6  26    2.87    0.65
   2   6  26    2.50    0.56
  -2   6 -26    2.19    0.79
  -2  -6 -27    0.04    1.15
  -2   6 -27    0.95    0.75
   2   6  27    0.83    0.58
   2   6  27   -0.10    0.55
  -2   6 -27    0.96    0.75
  -2  -6 -28    1.19    0.86
  -2   6 -28    4.13    0.79
   2   6  28    3.27    0.54
   2   6  28    2.60    0.60
  -2   6 -28    2.79    0.83
  -2  -6 -29    0.82    1.16
  -2   6 -29    1.19    0.68
   2   6  29    0.53    0.63
  -2   6 -29    0.28    0.79
   2   6  29    0.56    0.53
   2   6  30    6.26    0.66
   2  -6  30    5.40    1.15
   2   6  30    6.29    0.80
  -2   6 -30    5.88    0.74
  -2   6 -30    3.55    0.92
  -2  -6 -30    3.76    1.24
   2  -6  31    8.41    1.06
   2   6  31    8.50    0.86
  -2   6 -31    7.48    0.95
  -2   6 -31    7.73    1.00
  -2  -6 -31    8.16    1.27
   2  -6  32    3.05    1.06
  -2  -6 -32   -0.41    1.31
  -2   6 -32    0.55    0.86
  -2   6 -32    0.12    0.85
   2   6  32    1.27    0.55
   2  -6  33    0.08    0.98
  -2  -6 -33    1.69    1.00
  -2   6 -33    1.00    0.86
   2   6  33    0.56    0.69
   2  -6  34    0.32    0.95
  -2  -6 -34   -0.62    1.41
  -2   6 -34   -0.02    0.69
   2   6  34    0.43    0.78
   2  -6  35    0.62    1.07
  -2  -6 -35   -0.35    1.03
  -2   6 -35    1.16    0.66
   2   6  35    1.39    0.78
   2  -6  36    0.59    1.02
  -2  -6 -36   -0.40    1.42
  -2   6 -36    0.08    0.88
   2   6  36    0.28    0.61
   2  -8 -33    2.37    1.06
   2   8 -33    3.04    0.87
  -2  -8  33    1.86    0.87
   2  -8 -32    4.61    1.25
   2   8 -32    3.97    0.86
  -2  -8  32    4.82    1.06
   2  -8 -31    3.04    1.37
   2   8 -31    4.03    0.85
   2  -8 -30    0.68    1.34
   2   8 -30   -0.03    0.77
   2  -8 -29   19.43    1.84
   2   8 -29   18.80    1.44
   2   8 -28    1.27    0.78
   2  -8 -28   -0.47    1.23
  -2   8  27   -0.34    0.67
   2   8 -27    0.40    0.77
   2  -8 -27   -0.87    1.16
  -2  -8  27    0.67    1.03
  -2   8  26    6.20    0.78
   2   8 -26    5.72    0.87
   2  -8 -26    4.10    1.20
  -2  -8  26    5.01    1.11
  -2   8  25    2.61    0.63
   2   8 -25    2.76    0.78
   2  -8 -25    1.16    1.18
  -2  -8  25    2.26    0.97
  -2   8  24    2.24    0.56
   2   8 -24    2.84    0.79
  -2  -8  24    3.05    0.98
   2  -8 -24    1.99    1.13
  -2   8  23    0.94    0.43
  -2  -8  23    0.03    0.74
   2  -8 -23   -0.25    0.93
  -2  -8  22    0.55    0.80
  -2   8  22    0.63    0.50
  -2  -8  21    9.40    1.11
  -2   8  21   10.09    0.81
  -2   8  21    6.83    0.63
  -2  -8  20    0.71    0.77
  -2   8  20    1.10    0.41
  -2   8  20    0.32    0.58
  -2   8  19    2.75    0.54
  -2   8  19    1.80    0.60
  -2   8  19    2.37    0.44
  -2   8  18    7.68    0.67
  -2   8  18    9.58    0.80
  -2   8  18   10.16    0.60
   2   8 -18   10.18    0.89
  -2   8  18    8.48    0.72
  -2   8  17   39.68    2.36
  -2   8  17   42.58    2.26
  -2   8  17   35.39    2.29
  -2   8  17   39.25    2.37
   2   8 -17   42.60    2.42
   2   8 -17   42.84    2.37
  -2   8  16    6.89    0.67
  -2   8  16    8.32    0.51
  -2   8  16    7.17    0.58
  -2   8  16    7.47    0.67
   2   8 -16    8.05    0.76
  -2   8  15   53.07    3.12
  -2   8  15   61.31    3.03
  -2   8  15   53.99    3.04
  -2   8  15   57.51    3.11
   2   8 -15   46.77    3.02
  -2  -8  15   52.15    3.10
   2   8 -15   55.82    3.14
   2   8 -14    3.16    0.55
  -2   8  14    3.34    0.48
  -2   8  14    3.10    0.33
  -2   8  14    3.49    0.37
   2   8 -14    3.03    0.34
  -2  -8  14    2.78    0.49
  -2   8  14    3.62    0.55
   2   8 -13   57.16    2.98
  -2   8  13   59.55    2.94
  -2   8  13   53.17    2.88
  -2   8  13   57.76    2.89
  -2   8  13   52.27    2.95
  -2  -8  13   54.18    2.95
  -2  -8  12   28.82    1.60
  -2   8  12   25.17    1.51
  -2   8  12   30.83    1.62
  -2   8  12   29.04    1.51
  -2   8  12   26.42    1.57
   2   8 -12   25.68    1.63
   2   8 -12   22.20    1.49
  -2  -8  11  114.76    6.40
   2   8 -11  119.55    6.39
   2   8 -11  116.92    6.33
  -2   8  11  124.89    6.35
  -2   8  11  138.77    6.42
  -2   8  11  111.55    6.34
  -2   8  11  116.08    6.38
   2   8 -11  121.12    6.42
   2   8 -11   92.99    6.33
  -2  -8  10    6.45    0.60
   2   8 -10    6.07    0.51
   2   8 -10    5.38    0.45
  -2   8  10    6.03    0.46
   2   8 -10    6.46    0.63
  -2   8  10    6.48    0.56
  -2   8  10    5.61    0.47
  -2   8  10    5.74    0.52
   2   8 -10    6.08    0.45
   2   8  -9   16.56    1.02
   2   8  -9   15.14    0.94
   2   8  -9   12.39    0.87
  -2   8   9   14.74    0.87
  -2  -8   9   14.90    0.99
  -2   8   9   13.31    0.94
  -2   8   9   15.46    0.88
  -2   8   9   15.07    0.92
   2   8  -9   13.03    0.86
  -2   8   8    0.56    0.32
  -2   8   8    0.76    0.37
   2   8  -8    0.34    0.29
  -2   8   8    0.59    0.24
  -2  -8   8    0.60    0.43
   2   8  -8    0.44    0.33
  -2   8   8    0.33    0.31
   2   8  -8    0.54    0.23
   2   8  -8    0.71    0.45
   2   8  -7   27.63    1.56
   2   8  -7   26.40    1.53
   2   8  -7   22.04    1.49
  -2   8   7   25.67    1.48
  -2  -8   7   24.71    1.57
  -2   8   7   30.42    1.53
   2   8  -7   22.57    1.46
  -2   8   7   27.61    1.51
  -2   8   7   27.67    1.49
  -2   8   6    7.53    0.59
   2   8  -6    8.06    0.63
  -2   8   6   10.80    0.64
   2   8  -6    7.21    0.61
  -2   8   6    9.81    0.57
   2   8  -6    8.18    0.54
  -2  -8   6    8.80    0.71
   2   8  -6    7.75    0.68
  -2   8   6    8.29    0.61
   2   8  -5    2.87    0.43
  -2   8   5    3.41    0.41
  -2  -8   5    2.75    0.52
  -2   8   5    3.42    0.36
  -2   8   5    2.65    0.33
   2   8  -5    3.44    0.39
   2   8  -5    3.85    0.29
  -2   8   5    4.13    0.40
   2   8  -5    4.03    0.48
   2   8  -4   84.91    4.86
  -2   8   4   84.21    4.85
   2   8  -4   87.05    4.85
  -2   8   4   86.90    4.83
   2   8  -4   88.36    4.81
  -2   8   4   98.69    4.85
  -2   8   4   82.19    4.84
   2   8  -3    0.54    0.36
  -2   8   3    0.61    0.28
   2   8  -3    0.72    0.32
  -2   8   3    0.33    0.25
   2   8  -3    0.21    0.21
  -2   8   3    0.44    0.32
   2   8  -3    0.70    0.32
  -2   8   3    0.09    0.29
   2   8  -2    2.67    0.40
  -2   8   2    2.75    0.31
   2   8  -2    2.56    0.27
  -2   8   2    1.92    0.36
   2   8  -2    2.95    0.39
  -2   8   2    1.68    0.33
   2   8  -2    3.52    0.37
  -2   8   2    2.45    0.31
  -2   8   1   57.76    3.38
   2   8  -1   60.29    3.39
   2   8  -1   53.94    3.38
  -2   8   1   53.56    3.37
   2   8  -1   64.86    3.39
  -2   8   1   66.02    3.38
   2   8  -1   64.07    3.35
  -2   8   1   61.74    3.37
  -2   8   0   11.68    0.68
   2   8   0    9.95    0.66
   2   8   0   10.39    0.66
  -2   8   0    9.78    0.64
   2   8   0    9.77    0.60
   2   8   0    9.84    0.68
  -2   8   0    8.96    0.62
   2   8   1   13.25    0.82
  -2   8  -1   13.89    0.85
   2   8   1   13.01    0.82
  -2   8  -1   13.93    0.81
   2   8   1   14.04    0.78
  -2   8  -1   11.17    0.80
   2   8   1   11.82    0.85
  -2   8  -1   11.97    0.80
  -2   8  -2    4.99    0.49
   2   8   2    5.28    0.43
  -2   8  -2    4.21    0.42
   2   8   2    4.44    0.42
   2   8   2    4.46    0.38
   2   8   2    5.25    0.48
  -2   8  -2    4.21    0.39
  -2   8  -2    4.27    0.38
  -2   8  -3  107.04    5.95
  -2   8  -3  124.40    5.99
   2   8   3  113.23    5.95
  -2   8  -3  111.17    5.97
   2   8   3  112.75    5.96
  -2   8  -3   97.95    5.94
   2   8   3   90.54    5.96
   2   8   3  110.12    5.95
  -2   8  -4   17.70    1.08
  -2   8  -4   16.62    1.15
   2   8   4   17.98    1.09
  -2   8  -4   17.93    1.12
   2   8   4   19.10    1.10
  -2   8  -4   19.46    1.09
   2   8   4   18.97    1.15
   2   8   4   18.92    1.09
  -2   8  -5   16.21    0.97
   2   8   5   15.86    1.02
  -2   8  -5   12.65    0.95
   2   8   5   16.07    0.97
  -2   8  -5   19.94    1.06
   2   8   5   17.26    0.97
  -2   8  -5   16.83    1.00
   2   8   5   16.99    0.98
   2   8   6    4.61    0.40
   2   8   6    4.51    0.47
  -2   8  -6    3.13    0.37
   2   8   6    4.40    0.38
   2   8   6    4.01    0.37
  -2   8  -6    5.64    0.53
  -2   8  -6    2.96    0.40
  -2   8  -6    3.58    0.37
   2   8   7   59.67    3.39
  -2   8  -7   58.83    3.37
   2   8   7   74.44    3.45
   2   8   7   58.19    3.39
   2   8   7   60.15    3.37
  -2   8  -7   63.54    3.45
  -2   8  -7   60.12    3.42
  -2   8  -7   58.97    3.39
   2   8   8    0.79    0.31
   2   8   8    0.56    0.30
   2   8   8    0.47    0.24
  -2   8  -8    0.31    0.43
  -2   8  -8    0.63    0.24
   2   8   8    0.66    0.40
  -2   8  -8    0.16    0.33
  -2   8  -8    0.36    0.33
   2   8   9   40.47    2.33
   2   8   9   41.04    2.35
  -2   8  -9   35.46    2.39
   2   8   9   44.27    2.30
   2  -8   9   38.53    2.35
   2   8   9   42.46    2.38
  -2   8  -9   40.26    2.34
  -2   8  -9   43.38    2.37
   2   8  10   10.49    0.62
  -2   8 -10    8.45    0.81
   2   8  10   10.09    0.69
   2   8  10   10.67    0.72
   2   8  10   10.89    0.79
  -2   8 -10    9.36    0.72
   2   8  11    3.61    0.30
  -2   8 -11    4.07    0.57
   2  -8  11    3.51    0.74
   2   8  11    2.95    0.51
  -2   8 -11    3.20    0.47
   2   8  11    4.11    0.41
   2   8  12    0.64    0.35
   2  -8  12    1.39    0.68
   2   8  12    0.36    0.19
  -2   8 -12    0.88    0.50
   2   8  12    0.77    0.40
  -2  -8 -12    0.14    0.70
  -2   8 -12    0.91    0.42
   2   8  13    5.92    0.63
   2   8  13    6.19    0.54
  -2   8 -13    6.75    0.63
   2   8  13    5.85    0.39
  -2   8 -13    6.53    0.64
   2  -8  13    6.48    0.90
  -2  -8 -13    7.40    0.88
  -2  -8 -14    2.25    0.78
   2  -8  14    2.07    0.73
   2   8  14    1.66    0.39
   2   8  14    1.30    0.17
  -2   8 -14    1.58    0.55
  -2   8 -14    2.52    0.52
   2   8  14    1.61    0.42
  -2   8 -15    0.32    0.52
   2   8  15    0.20    0.50
  -2  -8 -15   -0.75    0.85
   2   8  15    0.90    0.37
   2  -8  15   -0.13    0.63
   2  -8  16    5.32    0.93
  -2  -8 -16    6.17    0.99
   2   8  16    6.82    0.69
  -2   8 -16    5.61    0.70
   2   8  16    6.96    0.58
   2  -8  17    2.23    0.78
   2   8  17    0.67    0.55
   2   8  17    2.10    0.45
  -2  -8 -17    0.67    0.84
  -2   8 -17    1.68    0.56
   2   8  18   10.04    0.82
   2  -8  18    9.22    1.12
   2   8  18    8.79    0.71
  -2  -8 -18    7.70    1.10
  -2   8 -18    8.00    0.80
   2   8  19   -0.23    0.47
   2  -8  19   -0.59    0.67
   2   8  19   -0.35    0.45
  -2  -8 -19    0.03    0.94
  -2   8 -19    0.16    0.54
  -2   8 -20    0.65    0.54
   2   8  20    0.09    0.60
   2  -8  20   -0.19    0.87
   2   8  20    0.53    0.49
  -2  -8 -20    1.92    0.83
  -2   8 -20    1.86    0.58
  -2   8 -21    0.88    0.63
   2   8  21    0.26    0.55
  -2  -8 -21   -0.20    0.85
   2   8  21   -0.09    0.50
   2  -8  21   -1.32    0.95
  -2   8 -21    0.67    0.59
   2  -8  22    3.05    0.94
  -2  -8 -22    2.24    1.02
   2   8  22    2.70    0.56
  -2   8 -22    3.19    0.74
   2  -8  23    6.11    0.95
  -2  -8 -23    5.57    1.14
   2   8  23    5.22    0.61
  -2   8 -23    5.18    0.85
   2  -8  24    1.76    0.75
  -2  -8 -24    2.41    1.12
   2   8  24    3.07    0.55
  -2   8 -24    1.17    0.76
  -2   8 -25   -0.24    0.74
   2  -8  25    0.15    0.74
  -2  -8 -25    0.11    1.13
  -2   8 -26   -0.72    0.71
   2  -8  26    0.72    0.75
  -2  -8 -26   -0.39    1.10
  -2   8 -27    0.44    0.60
   2  -8  27    0.12    0.80
  -2  -8 -27   -1.05    1.03
  -2   8 -28    8.15    0.88
   2  -8  28    9.77    1.19
  -2  -8 -28   10.12    1.19
   2  -8  29    0.29    1.07
  -2  -8 -29    0.69    1.02
   2   8  29    0.09    0.50
  -2   8 -29    1.99    0.81
   2  -8  30    0.67    1.14
  -2  -8 -30   -0.31    1.24
  -2   8 -30    0.28    0.85
   2   8  30   -0.07    0.58
  -2  -8 -31    4.58    1.41
  -2   8 -31    4.07    0.97
   2   8  31    5.30    0.86
  -2  -8 -32   -0.42    1.02
  -2   8 -32   -0.70    0.94
   2   8  32    2.31    0.80
  -2  -8 -33    2.46    1.30
  -2   8 -33    2.84    0.93
  -2  10  29   -0.15    0.56
  -2  10  29    0.54    0.80
  -2  10  28    7.33    0.77
   2  10 -28    5.42    0.64
  -2  10  28    7.18    0.95
  -2  10  27    0.97    0.64
   2  10 -27   -0.23    0.45
  -2  10  27    0.46    0.75
  -2  10  26    4.29    0.71
   2  10 -26    4.11    0.60
  -2  10  26    2.77    0.80
  -2  10  25    5.95    0.85
   2  10 -25    7.32    0.77
  -2  10  25    7.01    0.75
   2  10 -25    7.49    0.85
   2  10 -24    0.81    0.58
  -2  10  24    0.97    0.64
   2  10 -24   -0.66    0.77
  -2  10  24    0.43    0.44
   2  10 -23    0.39    0.50
  -2  10  23    1.33    0.63
  -2  10  23    0.54    0.58
   2  10 -23    1.48    0.83
  -2  10  22    1.00    0.61
  -2  10  22    0.19    0.52
   2  10 -22    0.92    0.84
  -2  10  21    0.25    0.55
  -2  10  21    0.02    0.51
   2  10 -21    0.20    0.77
  -2  10  20   25.65    1.76
  -2  10  20   30.03    1.77
   2  10 -20   32.06    1.88
  -2  10  19    7.20    0.69
   2  10 -19    7.93    0.79
  -2  10  19    8.18    0.74
   2  10 -18   10.63    0.82
  -2  10  18    9.88    0.84
   2  10 -18   12.01    1.00
  -2  10  18   12.11    0.84
   2  10 -17    3.90    0.58
  -2  10  17    2.63    0.56
   2  10 -17    4.75    0.78
  -2  10  17    3.97    0.50
   2  10 -16   -0.44    0.50
  -2  10  16   -0.06    0.55
   2  10 -16    0.42    0.72
  -2  10  16    0.03    0.43
  -2  10  15    1.60    0.45
  -2  10  15    1.33    0.55
   2  10 -15    1.68    0.45
   2  10 -15    2.24    0.66
  -2  10  15    2.25    0.37
  -2  10  14    1.20    0.55
  -2  10  14    2.22    0.36
   2  10 -14    1.79    0.40
   2  10 -14    1.93    0.54
  -2  10  14    2.81    0.44
  -2  10  13    7.05    0.60
  -2  10  13    5.79    0.71
   2  10 -13    7.40    0.64
   2  10 -13    7.47    0.79
  -2  10  13    7.76    0.56
  -2  10  12   22.51    1.43
  -2  10  12   24.74    1.34
  -2  10  12   21.99    1.32
   2  10 -12   18.41    1.46
  -2  10  12   22.53    1.39
   2  10 -12   22.82    1.40
  -2  10  11   25.70    1.68
  -2  10  11   28.47    1.60
  -2  10  11   26.90    1.58
   2  10 -11   27.08    1.72
  -2  10  11   26.11    1.63
   2  10 -11   30.14    1.66
  -2  10  10    6.74    0.63
   2  10 -10    6.79    0.72
  -2  10  10    7.22    0.55
   2  10 -10    7.44    0.62
  -2  10  10    6.84    0.61
  -2  10  10    7.02    0.55
  -2  10   9    1.52    0.36
  -2  10   9    1.60    0.47
  -2  10   9    1.82    0.33
   2  10  -9    1.49    0.59
   2  10  -9    1.95    0.46
  -2  10   9    2.26    0.42
   2  10  -8   12.82    0.89
  -2  10   8   12.71    0.95
   2  10  -8   15.16    1.02
  -2  10   8   13.01    0.88
   2  10  -8   13.61    0.93
  -2  10   8   15.00    0.87
  -2  10   8   14.48    0.91
  -2  10   7    4.42    0.54
   2  10  -7    3.83    0.48
  -2  10   7    4.64    0.41
  -2  10   7    4.47    0.46
   2  10  -7    3.50    0.58
   2  10  -7    4.04    0.49
  -2  10   7    4.31    0.46
   2  10  -6   48.23    2.81
  -2  10   6   36.32    2.81
  -2  10   6   51.30    2.80
  -2  10   6   61.86    2.82
   2  10  -6   46.23    2.86
   2  10  -6   54.06    2.85
  -2  10   6   50.07    2.82
  -2  10   5   22.06    1.34
  -2  10   5   25.22    1.33
   2  10  -5   21.61    1.29
  -2  10   5   22.49    1.36
  -2  10   5   23.17    1.35
   2  10  -5   20.01    1.39
   2  10  -5   25.03    1.40
   2  10  -5   19.23    1.35
  -2  10   4   59.05    2.91
   2  10  -4   51.87    2.93
   2  10  -4   51.97    2.85
  -2  10   4   51.28    2.88
  -2  10   4   55.49    2.88
  -2  10   4   43.65    2.88
   2  10  -4   51.59    2.90
   2  10  -4   44.03    2.89
   2  10  -3    0.87    0.25
  -2  10   3    0.83    0.39
   2  10  -3    0.47    0.44
  -2  10   3    0.56    0.31
   2  10  -3    0.31    0.36
  -2  10   3    0.04    0.36
   2  10  -3    0.37    0.41
  -2  10   3    0.94    0.34
   2  10  -2    4.63    0.47
  -2  10   2    4.65    0.46
   2  10  -2    3.27    0.55
  -2  10   2    6.18    0.54
  -2  10   2    4.52    0.47
   2  10  -2    5.36    0.56
  -2  10   2    5.08    0.45
   2  10  -2    5.18    0.40
  -2  10   1   11.09    0.83
   2  10  -1   12.66    0.84
  -2  10   1   16.61    0.89
   2  10  -1   11.31    0.87
  -2  10   1   14.47    0.83
   2  10  -1   10.02    0.84
  -2  10   1   12.98    0.83
   2  10  -1   12.85    0.79
  -2  10   0   19.99    1.18
   2  10   0   19.34    1.19
  -2  10   0   18.65    1.22
   2  10   0   18.87    1.21
   2  10   0   21.43    1.22
  -2  10   0   17.80    1.18
  -2  10   0   18.40    1.16
   2  10   0   20.27    1.14
   2  10   1   26.68    1.50
  -2  10  -1   25.93    1.52
   2  10   1   26.60    1.54
  -2  10  -1   28.38    1.58
  -2  10  -1   31.02    1.55
   2  10   1   28.36    1.55
  -2  10  -1   21.16    1.51
   2  10   1   20.60    1.54
   2  10   2   59.55    3.20
  -2  10  -2   51.20    3.15
  -2  10  -2   57.43    3.16
  -2  10  -2   60.42    3.21
   2  10   2   50.83    3.17
  -2  10  -2   64.62    3.19
   2  10   2   58.81    3.18
   2  10   2   52.58    3.15
  -2  10  -3    3.08    0.37
  -2  10  -3    3.73    0.55
   2  10   3    2.17    0.41
  -2  10  -3    3.65    0.44
   2  10   3    3.23    0.43
   2  10   3    3.46    0.37
  -2  10  -3    2.77    0.37
   2  10   3    2.34    0.47
  -2  10  -4    0.36    0.31
   2  10   4    0.75    0.42
  -2  10  -4    0.96    0.31
   2  10   4    1.21    0.36
  -2  10  -4    1.61    0.52
  -2  10  -4    0.60    0.36
   2  10   4    0.99    0.35
   2  10   4    1.48    0.32
   2  10   5   72.12    3.42
  -2  10  -5   58.75    3.35
  -2  10  -5   59.45    3.36
  -2  10  -5   58.16    3.43
   2  10   5   61.44    3.36
  -2  10  -5   54.40    3.38
   2  10   5   59.90    3.37
   2  10   5   59.68    3.37
  -2  10  -6    1.29    0.34
   2  10   6    2.48    0.50
  -2  10  -6    2.21    0.36
   2  10   6    2.79    0.37
   2  10   6    2.57    0.40
   2  10   6    2.50    0.36
  -2  10  -6    1.88    0.57
  -2  10  -6    1.88    0.45
   2  10   7   33.35    2.05
  -2  10  -7   36.86    2.15
  -2  10  -7   36.81    2.11
  -2  10  -7   37.19    2.05
   2  10   7   35.04    2.12
   2  10   7   37.43    2.08
   2  10   7   37.41    2.08
  -2  10  -7   35.46    2.07
  -2  10  -8    0.87    0.55
   2  10   8    0.97    0.31
  -2  10  -8    0.62    0.44
  -2  10  -8    0.84    0.31
   2  10   8    0.70    0.46
   2  10   8    0.58    0.34
   2  10   8    0.56    0.37
  -2  10  -8    0.27    0.37
   2  10   9    3.98    0.38
  -2  10  -9    4.71    0.63
  -2  10  -9    3.73    0.48
   2  10   9    3.71    0.51
  -2  10  -9    3.50    0.42
   2  10   9    3.54    0.44
   2  10   9    4.54    0.47
  -2  10  -9    4.22    0.48
   2  10  10   13.25    0.85
   2  10  10   14.36    0.88
   2  10  10   12.03    0.93
  -2  10 -10   12.27    0.80
  -2  10 -10   10.80    0.97
  -2  10 -10   13.21    0.88
  -2  10 -11   42.25    2.38
   2  10  11   42.61    2.29
   2  10  11   44.13    2.29
  -2  10 -11   45.28    2.32
   2  10  11   39.76    2.33
   2  10  12   14.37    0.96
   2  10  12   14.96    0.94
   2  10  12   12.08    1.00
  -2  10 -12   15.49    0.98
  -2  10 -12   13.80    1.05
   2  10  13    0.95    0.42
   2  10  13    1.57    0.39
   2  10  13    2.26    0.58
  -2  10 -13    1.57    0.41
  -2  10 -13    1.43    0.55
   2  10  14    1.75    0.42
   2  10  14    1.28    0.44
   2  10  14    1.93    0.53
  -2  10 -14    1.60    0.42
  -2  10 -14    1.76    0.50
   2  10  15   18.38    1.10
  -2  10 -15   16.44    1.19
  -2  10 -15   15.84    1.16
   2  10  15   19.06    1.20
   2  10  15   16.50    1.12
   2  10  16   21.41    1.28
  -2  10 -16   20.91    1.39
  -2  10 -16   23.11    1.36
   2  10  16   20.73    1.32
   2  10  17   14.59    0.97
  -2  10 -17   14.84    1.11
  -2  10 -17   13.93    1.01
   2  10  17   15.76    1.10
   2  10  17   14.20    1.04
   2  10  18   24.68    1.43
   2  10  18   19.29    1.46
   2  10  18   24.75    1.46
  -2  10 -18   23.03    1.54
  -2  10 -18   24.82    1.50
   2  10  19    4.24    0.69
   2  10  19    5.51    0.64
  -2  10 -19    4.29    0.73
  -2  10 -19    4.82    0.57
   2  10  20    3.39    0.71
   2  10  20    3.70    0.54
  -2  10 -20    3.42    0.72
  -2  10 -20    3.40    0.62
   2  10  21    1.25    0.65
  -2  10 -21    0.94    0.56
  -2  10 -21    0.61    0.68
   2  10  21    0.55    0.57
  -2  10 -22   -0.07    0.42
   2  10  22    0.55    0.49
  -2  10 -22   -0.14    0.69
   2  10  22   -0.04    0.59
   2  10  23    8.21    0.81
   2  10  23   10.66    0.81
   2  10  24   -0.36    0.63
   2  10  24    0.35    0.57
   2  10  25    0.75    0.62
   2  10  25    0.63    0.71
   2  10  26    4.63    0.73
   2  10  26    5.68    0.85
   2  10  27    6.09    0.78
  -2  10 -27    5.53    0.81
   2  10  27    4.60    0.83
   2  10  28   -0.31    0.64
  -2  10 -28    1.16    0.70
   2  10  28    0.40    0.55
   2  10  29    0.98    0.69
  -2  12  24   -0.06    0.46
  -2  12  24    0.48    0.55
  -2  12  23    2.36    0.62
  -2  12  23    1.31    0.53
  -2  12  22    0.02    0.50
   2  12 -22    0.05    0.82
  -2  12  22    0.14    0.49
   2  12 -22    0.12    0.46
  -2  12  21    1.54    0.53
   2  12 -21    0.12    0.64
  -2  12  21    0.52    0.61
   2  12 -21    0.33    0.63
  -2  12  20    0.18    0.51
   2  12 -20    0.46    0.83
  -2  12  20    0.63    0.47
   2  12 -20   -0.08    0.43
  -2  12  19    3.06    0.61
   2  12 -19    2.65    0.87
  -2  12  19    2.41    0.53
   2  12 -19    3.40    0.65
  -2  12  18    0.28    0.57
   2  12 -18    0.39    0.64
  -2  12  18    0.16    0.53
   2  12 -18   -0.28    0.43
  -2  12  17    1.43    0.60
   2  12 -17    1.41    0.75
  -2  12  17    0.59    0.54
   2  12 -17    1.41    0.55
  -2  12  16    0.63    0.59
   2  12 -16    1.31    0.79
  -2  12  16    0.06    0.53
   2  12 -16    0.43    0.54
  -2  12  15    0.17    0.58
   2  12 -15   -0.21    0.58
  -2  12  15   -0.36    0.48
   2  12 -15    0.40    0.46
  -2  12  14   -0.49    0.62
   2  12 -14    1.36    0.71
  -2  12  14    0.33    0.43
   2  12 -14   -0.10    0.35
  -2  12  13    2.72    0.64
   2  12 -13    4.63    0.79
  -2  12  13    4.19    0.50
   2  12 -13    4.14    0.51
  -2  12  12    8.47    0.82
   2  12 -12   10.11    0.89
  -2  12  12    8.33    0.75
   2  12 -12    9.75    0.77
  -2  12  11    1.04    0.56
   2  12 -11    2.70    0.72
  -2  12  11    1.20    0.38
   2  12 -11    1.13    0.45
  -2  12  10    6.06    0.68
   2  12 -10    4.69    0.69
  -2  12  10    5.55    0.56
   2  12 -10    6.65    0.58
  -2  12   9    0.53    0.51
   2  12  -9   -0.02    0.66
  -2  12   9    0.54    0.41
   2  12  -9    0.79    0.46
   2  12  -8    0.17    0.54
  -2  12   8   -0.13    0.35
  -2  12   8    0.41    0.49
  -2  12   8   -0.11    0.39
   2  12  -8    1.45    0.50
   2  12  -7    1.75    0.64
  -2  12   7    1.78    0.37
   2  12  -7    1.37    0.42
  -2  12   7    1.58    0.49
  -2  12   7    1.86    0.43
   2  12  -7    1.93    0.49
   2  12  -6    3.16    0.61
  -2  12   6    2.26    0.40
  -2  12   6    2.60    0.48
   2  12  -6    2.35    0.44
  -2  12   6    2.29    0.41
   2  12  -6    1.72    0.48
  -2  12   5    2.32    0.48
   2  12  -5    2.76    0.56
  -2  12   5    3.20    0.43
   2  12  -5    4.08    0.54
   2  12  -5    2.66    0.44
  -2  12   5    2.88    0.47
  -2  12   5    4.03    0.44
   2  12  -4   12.40    0.85
  -2  12   4   13.79    0.79
  -2  12   4   10.09    0.80
  -2  12   4   11.96    0.79
   2  12  -4    9.76    0.92
  -2  12   4   10.47    0.82
   2  12  -4   10.21    0.79
   2  12  -3    5.98    0.57
  -2  12   3    6.85    0.55
  -2  12   3    5.26    0.54
  -2  12   3    5.49    0.53
   2  12  -3    5.04    0.54
   2  12  -3    5.66    0.66
  -2  12   3    5.66    0.58
  -2  12   2    9.15    0.68
   2  12  -2    9.11    0.75
  -2  12   2    8.86    0.75
  -2  12   2   10.00    0.68
   2  12  -2   10.72    0.75
   2  12  -1    0.15    0.46
  -2  12   1    0.61    0.44
  -2  12   1    0.31    0.36
   2  12  -1   -0.82    0.48
  -2  12   1    0.63    0.37
   2  12  -1   -0.52    0.41
  -2  12   0    2.22    0.52
   2  12   0    1.40    0.47
  -2  12   0    1.04    0.37
   2  12   0    2.12    0.42
   2  12   0    2.57    0.49
  -2  12   0    1.39    0.41
  -2  12  -1    3.65    0.44
   2  12   1    3.21    0.47
  -2  12  -1    3.98    0.51
   2  12   1    4.62    0.53
   2  12   1    4.67    0.53
  -2  12  -1    3.93    0.54
   2  12   2    3.20    0.51
   2  12   2    2.05    0.47
  -2  12  -2    1.62    0.45
  -2  12  -2    3.41    0.58
   2  12   2    2.19    0.46
  -2  12  -3    4.97    0.67
   2  12   3    5.50    0.64
  -2  12  -3    6.82    0.57
   2  12   3    6.72    0.58
  -2  12  -4    9.42    0.83
   2  12   4    7.68    0.74
  -2  12  -4    9.99    0.72
   2  12   4    9.03    0.68
  -2  12  -5    2.55    0.66
   2  12   5    1.99    0.50
  -2  12  -5    2.49    0.49
   2  12   5    3.27    0.46
  -2  12  -6    7.43    0.76
   2  12   6    8.97    0.66
   2  12   6    7.68    0.67
  -2  12  -6    8.91    0.69
  -2  12  -7   -0.43    0.59
   2  12   7    0.32    0.41
   2  12   7    0.55    0.35
   2  12   7    0.10    0.44
  -2  12  -7    0.26    0.47
  -2  12  -8    2.89    0.68
   2  12   8    1.34    0.40
   2  12   8    1.55    0.38
   2  12   8    1.58    0.54
  -2  12  -8    1.02    0.47
  -2  12  -9    0.76    0.57
   2  12   9    0.88    0.44
   2  12   9    0.83    0.37
   2  12   9    0.64    0.56
  -2  12  -9    0.08    0.37
  -2  12 -10    0.37    0.59
   2  12  10    0.12    0.43
   2  12  10   -0.06    0.38
   2  12  10    0.35    0.57
  -2  12 -10    0.59    0.38
  -2  12 -11    3.65    0.77
   2  12  11    4.21    0.52
   2  12  11    4.52    0.52
   2  12  11    4.72    0.66
  -2  12 -11    4.26    0.54
   2  12  12    5.24    0.50
   2  12  12    3.78    0.64
  -2  12 -12    6.14    0.60
  -2  12 -12    4.49    0.80
   2  12  13    0.72    0.42
   2  12  13    0.42    0.44
  -2  12 -13    0.05    0.41
  -2  12 -13   -0.43    0.60
   2  12  14    1.30    0.46
   2  12  14    1.64    0.54
  -2  12 -14    1.70    0.45
  -2  12 -14    1.14    0.63
   2  12  15    1.98    0.46
  -2  12 -15    2.24    0.78
   2  12  15    1.18    0.57
  -2  12 -15    2.37    0.57
   2  12  16   -0.06    0.64
  -2  12 -16    0.44    0.76
  -2  12 -16   -0.09    0.57
   2  12  16    0.14    0.44
   2  12  17    3.56    0.76
  -2  12 -17    4.93    0.86
  -2  12 -17    5.64    0.57
   2  12  17    4.38    0.60
   2  12  18    0.95    0.69
  -2  12 -18    1.46    0.69
  -2  12 -18    1.47    0.60
   2  12  18    0.83    0.53
   2  12  19    5.73    0.82
  -2  12 -19    6.05    0.75
  -2  12 -19    6.02    0.66
   2  12  19    5.12    0.64
   2  12  20    1.32    0.70
  -2  12 -20    1.72    0.77
  -2  12 -20    1.31    0.61
   2  12  20    2.57    0.51
   2  12  21    3.36    0.71
  -2  12 -21    4.49    0.93
   2  12  21    3.89    0.64
  -2  12 -21    4.36    0.56
   2  12  22    0.15    0.52
   2  12  22    0.17    0.40
   2  12  23    0.05    0.57
   2  12  24    1.34    0.60
  -2  14  17    0.10    0.48
  -2  14  16    0.94    0.58
   2  14 -15    5.01    0.88
  -2  14  15    6.66    0.79
   2  14 -14    1.01    0.81
  -2  14  14    1.39    0.65
   2  14 -13    4.66    0.86
   2  14 -12    0.55    0.56
   2  14 -12    1.36    0.70
   2  14 -11    0.13    0.53
   2  14 -11    0.47    0.78
   2  14 -10   -0.41    0.50
   2  14 -10   -0.04    0.59
   2  14  -9    6.55    0.62
   2  14  -9    5.77    0.82
   2  14  -8    1.47    0.49
   2  14  -8    1.62    0.74
   2  14  -7   17.95    1.23
   2  14  -6    2.23    0.56
   2  14  -5   31.30    1.88
   2  14  -4    0.88    0.53
   2  14  -3    0.79    0.45
   2  14  -2    0.49    0.50
   2  14  -1    6.82    0.69
  -2  14   0    3.26    0.53
   2  14   0    3.64    0.54
  -2  14  -1   11.70    0.81
   2  14   1    9.68    0.74
  -2  14  -2   -0.09    0.40
   2  14   2    0.74    0.39
  -2  14  -3    0.60    0.45
   2  14   3    0.69    0.40
  -2  14  -4   -0.04    0.51
  -2  14  -4   -0.26    0.66
  -2  14  -5    0.58    0.41
  -2  14  -5    0.04    0.53
  -2  14  -6    3.83    0.60
  -2  14  -6    3.84    0.75
  -2  14  -7    2.35    0.53
   2  14   7    1.54    0.46
  -2  14  -8   13.53    0.87
  -2  14  -8   12.17    1.04
  -2  14  -9   10.41    0.80
  -2  14  -9   10.34    0.94
  -2  14 -10    4.46    0.62
   2  14  10    4.02    0.70
  -2  14 -10    3.43    0.79
   2  14  11   -0.02    0.63
  -2  14 -11    0.98    0.57
  -2  14 -11   -0.60    0.65
   2  14  12   -0.13    0.67
  -2  14 -12    0.85    0.56
  -2  14 -12    0.71    0.83
  -2  14 -13    3.16    0.67
   2  14  13    1.39    0.71
   2  14  14    4.56    0.79
   2  14  15    4.96    0.80
   3   1 -43    0.22    0.95
   3   1 -42    3.80    1.12
  -3  -1  42    3.27    0.71
  -3  -1  42    2.95    1.03
   3  -1 -41    0.88    1.23
   3   1 -41    1.15    1.18
  -3  -1  41    0.03    0.76
  -3   1  41    0.60    0.63
  -3  -1  41    0.22    0.94
   3   1 -40   -0.04    1.24
   3  -1 -40   -0.55    0.99
  -3   1  40    0.39    0.63
  -3  -1  40    1.50    0.87
  -3  -1  40    0.13    0.95
   3   1 -39    2.86    1.27
   3  -1 -39    2.50    1.24
  -3   1  39    1.75    0.64
  -3  -1  39    1.52    0.83
  -3   1  39    1.67    0.76
  -3  -1  39    1.23    0.92
  -3  -1  38    0.08    0.64
  -3   1  38    0.76    0.70
   3   1 -38    0.27    1.17
   3  -1 -38    0.26    1.33
   3   1 -38   -0.64    0.80
  -3  -1  38   -0.18    0.85
  -3   1  38    0.28    0.65
  -3   1  37    2.13    0.76
  -3  -1  37    1.67    0.65
   3  -1 -37    0.51    1.21
   3   1 -37    1.07    1.18
   3   1 -37    1.52    0.79
  -3  -1  37    1.28    0.76
  -3   1  37    2.37    0.68
  -3   1  36    1.58    0.75
  -3  -1  36   -0.02    0.75
   3   1 -36   -0.63    1.06
   3  -1 -36    0.77    0.88
   3   1 -36    1.75    0.77
  -3  -1  36    0.91    0.69
  -3   1  36    1.49    0.71
  -3   1  35    5.84    0.82
  -3  -1  35    4.81    0.82
   3  -1 -35    4.03    1.23
   3   1 -35    3.87    0.88
   3   1 -35    2.45    0.80
  -3   1  35    3.48    0.77
  -3  -1  35    4.32    0.87
  -3  -1  34    1.15    0.54
  -3   1  34    0.88    0.67
   3   1 -34   -0.58    1.01
   3  -1 -34    0.92    1.14
   3   1 -34    0.40    0.71
   3  -1 -34    3.68    0.78
  -3   1  34    1.20    0.67
  -3  -1  34    1.82    0.85
  -3  -1  33    4.10    0.70
  -3   1  33    1.87    0.63
   3   1 -33    1.66    1.01
   3  -1 -33    2.91    0.88
   3   1 -33    2.14    0.72
   3  -1 -33    2.85    0.72
  -3   1  33    2.72    0.70
  -3  -1  33    3.51    0.81
  -3  -1  32   34.20    2.03
  -3   1  32   32.87    1.98
  -3   1  32   34.73    2.06
  -3  -1  32   32.84    2.07
   3  -1 -32   30.97    2.28
   3   1 -32   30.84    2.24
   3  -1 -32   32.07    2.01
   3   1 -32   29.97    2.01
  -3  -1  31    0.10    0.51
  -3  -1  31    0.90    0.72
  -3   1  31   -0.10    0.63
  -3   1  31    0.58    0.53
   3   1 -31   -0.26    0.59
   3  -1 -31    0.07    0.64
   3   1 -31   -1.26    0.92
   3  -1 -31   -0.17    1.01
  -3  -1  30   20.00    1.40
  -3   1  30   22.40    1.40
  -3   1  30   21.40    1.42
  -3  -1  30   22.01    1.49
   3   1 -30   16.21    1.52
   3  -1 -30   19.72    1.62
   3  -1 -30   22.16    1.43
   3   1 -30   20.10    1.39
  -3  -1  29    2.55    0.58
  -3  -1  29    2.48    0.66
  -3   1  29    3.25    0.64
  -3   1  29    2.39    0.65
   3   1 -29    2.25    0.66
   3  -1 -29    2.43    0.64
   3  -1 -29    0.85    1.04
   3   1 -29    2.36    0.92
  -3  -1  28   10.47    0.86
  -3   1  28    8.96    0.84
   3   1 -28    8.35    1.09
   3  -1 -28    8.97    1.05
   3   1 -28    9.66    0.90
   3  -1 -28    8.15    0.85
  -3  -1  28   10.32    0.95
  -3   1  28    9.14    0.83
  -3  -1  27   21.63    1.34
  -3   1  27   20.77    1.32
  -3  -1  27   19.60    1.40
  -3   1  27   18.97    1.35
   3  -1 -27   20.00    1.60
   3   1 -27   19.12    1.49
   3   1 -27   18.14    1.36
   3  -1 -27   21.59    1.36
  -3  -1  26    3.99    0.59
  -3  -1  26    3.42    0.65
  -3   1  26    3.79    0.60
  -3   1  26    3.34    0.55
   3  -1 -26    2.54    0.61
   3   1 -26    3.79    0.67
   3   1 -26    3.75    0.83
   3  -1 -26    3.62    0.78
  -3   1  25   58.97    3.40
  -3  -1  25   58.43    3.40
  -3  -1  25   62.27    3.46
  -3   1  25   61.79    3.42
   3  -1 -25   56.95    3.54
   3   1 -25   54.77    3.52
   3   1 -25   61.13    3.41
   3  -1 -25   59.72    3.40
   3   1 -24    0.23    0.46
   3  -1 -24    0.96    0.52
  -3  -1  24    0.90    0.48
  -3  -1  24    1.24    0.56
  -3   1  24    0.84    0.47
   3  -1 -24    0.55    0.71
   3   1 -24    1.69    0.70
  -3   1  24    1.24    0.48
  -3  -1  23   21.34    1.38
  -3   1  23   22.76    1.38
  -3   1  23   19.83    1.40
  -3  -1  23   23.35    1.45
   3  -1 -23   23.87    1.56
   3   1 -23   22.32    1.53
   3   1 -23   22.64    1.39
   3  -1 -23   22.77    1.40
   3  -1 -22   -0.21    0.44
   3   1 -22   -0.02    0.46
  -3  -1  22    0.13    0.39
  -3  -1  22    0.88    0.52
  -3   1  22    0.04    0.35
   3   1 -22    0.50    0.70
   3  -1 -22   -0.27    0.69
  -3   1  22   -0.10    0.45
   3  -1 -21    1.61    0.46
   3   1 -21    2.00    0.48
  -3  -1  21    2.33    0.44
  -3  -1  21    2.49    0.52
  -3   1  21    2.41    0.44
   3   1 -21    1.67    0.66
   3  -1 -21    1.92    0.61
  -3   1  21    2.10    0.45
  -3  -1  20   97.98    5.35
  -3   1  20   97.34    5.36
   3  -1 -20   96.14    5.44
   3   1 -20   80.16    5.41
   3  -1 -20  103.75    5.35
   3   1 -20   93.24    5.35
  -3  -1  20   96.58    5.39
  -3   1  20   96.57    5.35
  -3  -1  19   43.56    2.52
  -3   1  19   45.05    2.52
  -3  -1  19   44.13    2.57
  -3   1  19   41.35    2.52
   3   1 -19   45.64    2.61
   3  -1 -19   43.76    2.52
   3   1 -19   45.48    2.52
  -3  -1  18   15.65    1.03
  -3  -1  18   17.01    1.11
  -3   1  18   15.72    1.04
  -3   1  18   17.62    1.04
   3   1 -18   16.35    1.17
   3   1 -18   15.11    1.05
   3  -1 -18   16.83    1.06
   3   1 -17    0.40    0.43
   3  -1 -17   -0.20    0.46
  -3  -1  17    0.11    0.37
  -3  -1  17    0.39    0.48
  -3   1  17    0.21    0.37
   3   1 -17    0.06    0.57
  -3   1  17    0.47    0.37
  -3  -1  16  209.42   11.62
  -3  -1  16  208.71   11.64
  -3   1  16  204.22   11.61
  -3   1  16  210.86   11.62
   3   1 -16  211.94   11.66
   3   1 -16  211.47   11.62
   3  -1 -16  221.79   11.61
  -3   1  15   -0.26    0.39
   3  -1 -15    0.22    0.47
  -3  -1  15    0.41    0.39
  -3  -1  15    0.42    0.47
  -3   1  15    0.21    0.36
   3   1 -15    0.29    0.45
   3   1 -15    0.37    0.61
  -3  -1  14   26.16    1.55
  -3   1  14   26.59    1.53
  -3  -1  14   26.10    1.60
  -3   1  14   27.17    1.55
   3   1 -14   29.41    1.64
   3   1 -14   24.01    1.55
   3  -1 -14   26.78    1.57
   3   1 -13    0.22    0.50
  -3   1  13    0.11    0.31
   3  -1 -13   -0.38    0.41
  -3  -1  13    0.43    0.34
  -3  -1  13   -0.07    0.41
  -3   1  13    0.24    0.31
   3   1 -13   -0.03    0.37
   3  -1 -13    0.21    0.30
   3   1 -12    0.86    0.45
  -3   1  12    0.63    0.29
   3  -1 -12    0.47    0.34
  -3  -1  12    0.48    0.34
  -3  -1  12    0.40    0.40
  -3   1  12    0.74    0.32
   3   1 -12    0.84    0.32
   3  -1 -12    0.56    0.28
  -3   1  11  180.38   10.35
  -3   1  11  198.31   10.37
   3  -1 -11  200.51   10.37
   3   1 -11  187.35   10.37
   3  -1 -11  181.28   10.35
   3   1 -11  200.13   10.39
   3  -1 -11  179.89   10.41
  -3  -1  11  190.54   10.38
  -3  -1  10   81.12    4.27
  -3   1  10   74.41    4.25
   3  -1 -10   76.58    4.27
   3   1 -10   79.88    4.27
  -3   1  10   75.18    4.25
  -3   1  10   80.86    4.27
   3  -1 -10   71.31    4.24
   3   1 -10   81.46    4.29
   3  -1 -10   80.79    4.32
  -3  -1  10   77.92    4.28
  -3  -1   9  169.98    9.03
   3   1  -9  168.21    9.03
  -3   1   9  165.11    9.02
   3  -1  -9  168.59    9.03
   3   1  -9  149.13    9.03
  -3   1   9  165.19    9.01
  -3   1   9  172.07    9.03
   3  -1  -9  160.39    9.01
   3   1  -9  167.37    9.04
   3  -1  -9  153.37    9.06
  -3  -1   9  166.51    9.03
   3   1  -8   10.94    0.72
   3  -1  -8   10.45    0.79
   3  -1  -8   11.84    0.71
  -3   1   8   10.80    0.64
   3   1  -8   10.57    0.73
  -3   1   8    9.57    0.66
   3   1  -8   11.02    0.68
  -3   1   8   11.98    0.69
   3  -1  -8   10.89    0.64
  -3  -1   8   11.15    0.71
  -3  -1   8   10.54    0.71
  -3   1   7  231.67   12.63
   3  -1  -7  246.73   12.63
   3   1  -7  239.47   12.63
   3  -1  -7  226.35   12.64
  -3  -1   7  223.05   12.63
   3  -1  -7  228.99   12.61
   3  -1  -7  237.00   12.67
  -3  -1   7  222.27   12.63
   3   1  -7  234.51   12.64
  -3   1   7  222.25   12.65
   3   1  -7  221.43   12.64
  -3   1   7  233.00   12.62
  -3  -1   7  227.41   12.64
   3  -1  -6  856.32   41.98
  -3   1   6  739.66   41.98
   3   1  -6  781.93   41.98
   3  -1  -6  765.83   41.98
  -3  -1   6  758.50   41.98
   3  -1  -6  783.63   42.01
  -3   1   6  782.45   42.00
  -3  -1   6  766.70   41.98
   3  -1  -6  766.96   41.96
   3   1  -6  782.16   41.98
  -3  -1   6  770.16   41.99
  -3  -1   6  726.01   41.99
   3   1  -6  758.25   41.99
  -3   1   6  742.08   41.96
  -3   1   5  724.94   38.71
   3  -1  -5  680.10   38.71
  -3  -1   5  711.10   38.68
   3  -1  -5  693.91   38.69
   3  -1  -5  710.76   38.68
  -3   1   5  707.08   38.69
  -3  -1   5  712.35   38.70
   3   1  -5  691.83   38.69
   3   1  -5  704.15   38.69
  -3  -1   5  681.36   38.70
  -3  -1   5  712.27   38.68
   3   1  -5  745.35   38.69
   3   1  -4   13.86    0.76
  -3   1   4   12.39    0.86
  -3  -1   4   12.89    0.76
   3  -1  -4   13.21    0.81
   3   1  -4   12.76    0.79
  -3  -1   4   12.16    0.79
   3   1  -4   12.57    0.78
  -3   1   4   13.05    0.76
  -3   1   4   14.04    0.76
   3  -1  -4   13.94    0.77
  -3  -1   4   13.09    0.81
   3   1  -4   11.84    0.82
  -3  -1   3    0.39    0.24
  -3  -1   3   -0.01    0.16
   3   1  -3    0.14    0.14
   3   1  -3    0.20    0.23
   3  -1  -3    0.44    0.15
  -3   1   3    0.32    0.18
  -3   1   3    0.33    0.17
   3  -1  -3    0.46    0.20
  -3  -1   3    0.25    0.23
  -3   1   3    0.87    0.33
   3  -1  -3    0.39    0.28
   3   1  -3    0.33    0.30
   3  -1  -2   90.85    5.18
   3   1  -2   93.69    5.18
  -3  -1   2   95.64    5.18
  -3  -1   2   94.32    5.16
   3   1  -2   90.43    5.16
  -3   1   2   91.49    5.18
   3   1  -2  105.76    5.17
  -3  -1   2   92.49    5.17
   3  -1  -2   91.94    5.17
  -3   1   2   94.53    5.17
   3  -1  -2   91.45    5.16
  -3   1   2  100.29    5.17
  -3   1   1  489.69   26.13
   3  -1  -1  439.57   26.13
  -3  -1   1  462.58   26.12
   3   1  -1  469.87   26.12
  -3   1   1  473.86   26.12
   3  -1  -1  484.91   26.12
  -3  -1   1  477.30   26.12
   3   1  -1  504.18   26.12
  -3  -1   1  467.59   26.13
   3  -1  -1  493.45   26.12
   3   1  -1  475.13   26.13
  -3  -1   0  573.45   31.26
  -3   1   0  612.64   31.26
   3  -1   0  603.11   31.25
  -3  -1   0  520.95   31.25
  -3   1   0  585.13   31.27
   3  -1   0  564.00   31.27
   3  -1   0  528.81   31.25
  -3  -1   0  584.21   31.25
   3   1   0  584.35   31.25
   3   1   0  593.10   31.26
  -3  -1   0  585.53   31.27
  -3  -1  -1  265.70   13.72
   3   1   1  258.55   13.72
  -3   1  -1  240.30   13.71
   3  -1   1  260.74   13.71
  -3   1  -1  239.30   13.71
   3  -1   1  249.92   13.71
  -3   1  -1  238.96   13.72
   3  -1   1  253.96   13.72
   3   1   1  241.32   13.70
  -3  -1  -1  249.20   13.70
  -3  -1  -1  282.86   13.72
  -3  -1  -2  641.75   35.98
   3   1   2  657.83   35.98
  -3  -1  -2  670.44   35.98
   3   1   2  676.83   35.98
  -3   1  -2  690.68   35.96
  -3   1  -2  630.15   35.97
   3  -1   2  686.28   35.97
  -3   1  -2  690.34   35.97
  -3   1  -2  664.15   35.97
   3  -1   2  628.89   35.96
  -3  -1  -2  637.42   35.96
   3   1   2  644.04   35.96
   3   1   3  841.27   50.01
   3  -1   3  943.75   50.03
  -3   1  -3 1015.95   50.02
   3   1   3  980.67   50.03
  -3  -1  -3  902.75   50.01
   3  -1   3  903.14   50.02
  -3   1  -3  928.34   50.02
   3   1   3  934.16   50.03
  -3  -1  -3  986.19   50.04
  -3   1  -3  893.00   50.01
   3  -1   3  887.81   50.01
   3   1   3  889.41   50.01
   3   1   4  828.08   48.36
  -3  -1  -4  908.56   48.37
  -3   1  -4  866.47   48.34
   3  -1   4  844.64   48.34
   3  -1   4  896.42   48.35
  -3   1  -4  922.10   48.36
   3  -1   4  869.36   48.33
   3   1   4  929.03   48.35
  -3  -1  -4  871.60   48.34
  -3   1  -4  909.47   48.33
   3  -1   4  909.07   48.36
  -3   1  -4  874.94   48.35
  -3  -1  -4  881.38   48.34
   3   1   4  876.15   48.34
  -3  -1  -5  804.25   43.94
   3   1   5  847.60   43.95
   3  -1   5  801.86   43.94
   3   1   5  830.21   43.92
  -3   1  -5  810.31   43.94
   3  -1   5  805.94   43.95
  -3   1  -5  814.51   43.96
  -3  -1  -5  797.05   43.92
   3  -1   5  801.33   43.93
   3   1   5  769.34   43.94
  -3  -1  -5  790.78   43.94
  -3   1  -5  804.91   43.93
   3  -1   5  775.35   43.96
  -3   1  -5  714.22   43.95
   3   1   5  826.08   43.97
  -3  -1  -5  840.31   43.97
  -3  -1  -6    7.53    0.50
   3   1   6    6.79    0.45
  -3   1  -6    7.91    0.50
   3  -1   6    8.21    0.55
  -3  -1  -6    7.63    0.45
   3  -1   6    8.56    0.47
  -3   1  -6    7.42    0.47
  -3  -1  -6    8.84    0.53
   3   1   6    7.88    0.50
  -3   1  -6    6.90    0.60
   3  -1   6    9.73    0.60
   3   1   6    7.42    0.71
  -3  -1  -6    8.49    0.69
  -3  -1  -7  314.69   17.69
   3   1   7  340.50   17.67
   3  -1   7  319.64   17.71
   3  -1   7  326.30   17.71
  -3  -1  -7  316.60   17.67
  -3   1  -7  317.85   17.69
  -3   1  -7  313.02   17.68
   3  -1   7  325.76   17.68
  -3  -1  -7  330.61   17.74
   3   1   7  325.43   17.69
   3   1   8  629.52   34.75
  -3  -1  -8  667.14   34.80
  -3  -1  -8  660.43   34.74
   3   1   8  628.51   34.74
  -3   1  -8  635.16   34.75
  -3   1  -8  618.01   34.74
   3  -1   8  639.61   34.75
  -3  -1  -8  623.16   34.75
   3  -1   8  632.48   34.78
   3   1   9    2.46    0.22
  -3  -1  -9    2.44    0.24
  -3   1  -9    2.64    0.29
  -3  -1  -9    2.52    0.49
   3  -1   9    2.61    0.26
  -3   1  -9    2.31    0.25
   3   1   9    2.13    0.29
   3  -1   9    2.43    0.35
   3  -1  10  297.59   16.54
   3  -1  10  321.43   16.50
   3   1  10  313.87   16.51
  -3   1 -10  280.94   16.49
   3   1  10  307.30   16.49
  -3  -1 -10  292.83   16.49
  -3   1 -10  312.30   16.51
  -3  -1 -10  280.58   16.56
   3  -1  11   61.56    3.44
   3   1  11   62.96    3.43
  -3  -1 -11   62.90    3.49
  -3  -1 -11   60.00    3.39
  -3   1 -11   62.08    3.40
   3   1  11   57.87    3.38
   3   1  11   68.41    3.41
   3  -1  11   60.52    3.39
   3   1  12    7.76    0.59
  -3  -1 -12    6.50    0.71
  -3  -1 -12    6.54    0.48
  -3   1 -12    6.54    0.51
   3   1  12    6.47    0.45
   3  -1  12    6.72    0.48
   3   1  12    7.05    0.51
   3   1  13   47.11    2.51
  -3   1 -13   41.06    2.57
  -3  -1 -13   41.97    2.58
  -3  -1 -13   44.57    2.46
  -3   1 -13   41.65    2.48
   3   1  13   45.73    2.48
   3  -1  13   43.39    2.46
   3   1  14  306.35   16.96
  -3  -1 -14  301.80   17.01
  -3   1 -14  295.39   17.00
  -3  -1 -14  328.13   16.93
  -3   1 -14  300.81   16.94
   3  -1  14  313.87   16.93
   3   1  14  297.71   16.94
   3   1  15   42.38    2.44
  -3   1 -15   42.52    2.53
  -3  -1 -15   42.08    2.39
  -3  -1 -15   42.99    2.52
  -3   1 -15   43.86    2.41
   3   1  15   41.84    2.41
   3  -1  15   42.32    2.40
   3   1  16   16.23    1.07
  -3   1 -16   17.11    1.21
  -3  -1 -16   17.14    1.00
  -3   1 -16   17.31    1.04
   3   1  16   15.99    1.02
   3  -1  16   17.31    1.02
   3   1  17  125.56    6.70
   3  -1  17  117.36    6.71
  -3   1 -17  115.03    6.74
  -3  -1 -17  125.92    6.64
  -3  -1 -17  120.84    6.76
  -3   1 -17  116.21    6.66
   3   1  17  120.49    6.66
   3  -1  17  118.46    6.65
   3  -1  18   12.53    0.86
   3   1  18   11.26    0.82
  -3   1 -18   10.47    0.95
  -3  -1 -18    9.52    0.73
  -3   1 -18   10.81    0.76
   3  -1  18   11.41    0.73
   3   1  18   11.98    0.75
   3   1  19   38.65    2.10
   3  -1  19   37.24    2.11
  -3   1 -19   34.87    2.20
  -3  -1 -19   33.57    2.04
   3  -1  19   33.74    2.04
  -3   1 -19   33.99    2.06
   3   1  19   39.62    2.06
   3   1  20   31.45    1.79
  -3   1 -20   29.18    1.88
  -3  -1 -20   28.28    1.72
   3  -1  20   30.75    1.73
   3  -1  20   27.68    1.79
  -3   1 -20   29.55    1.74
   3   1  20   30.75    1.74
   3  -1  21    0.86    0.47
   3   1  21    0.90    0.43
  -3   1 -21    0.44    0.65
   3   1  21    0.43    0.41
   3  -1  21    0.77    0.35
  -3   1 -21    1.00    0.43
  -3  -1 -21    0.34    0.37
   3   1  22   71.39    3.92
   3  -1  22   69.94    3.88
   3  -1  22   67.16    3.93
  -3  -1 -22   67.99    3.86
  -3   1 -22   68.28    3.88
   3   1  22   69.88    3.88
  -3   1 -22   68.20    4.01
   3   1  23   36.74    2.14
  -3   1 -23   35.42    2.12
  -3  -1 -23   35.19    2.08
   3  -1  23   35.33    2.10
   3  -1  23   37.57    2.17
  -3   1 -23   33.23    2.25
   3   1  23   38.02    2.11
   3  -1  24    1.75    0.60
   3   1  24    1.29    0.55
  -3   1 -24    2.07    0.76
   3  -1  24    1.08    0.44
   3   1  24    2.74    0.50
  -3   1 -24    1.92    0.48
  -3  -1 -24    1.31    0.47
   3   1  25  110.50    5.92
   3  -1  25  101.99    5.88
   3  -1  25  110.05    5.97
  -3   1 -25  104.27    5.88
  -3  -1 -25  104.60    5.87
   3   1  25  108.99    5.89
  -3   1 -25   97.53    6.01
  -3  -1 -25  103.34    6.04
   3   1  26   52.43    2.89
  -3   1 -26   47.90    2.84
  -3  -1 -26   48.99    2.82
   3  -1  26   44.72    2.83
   3  -1  26   53.28    2.95
  -3   1 -26   51.72    3.04
  -3  -1 -26   47.82    3.05
   3   1  26   50.79    2.84
   3   1  27    4.70    0.70
   3  -1  27    3.86    0.81
  -3  -1 -27    4.77    0.62
  -3  -1 -27    3.75    1.05
  -3   1 -27    5.27    0.98
  -3   1 -27    4.21    0.60
   3  -1  27    4.59    0.58
   3   1  27    4.10    0.55
  -3   1 -28   19.80    1.36
  -3  -1 -28   20.51    1.34
   3  -1  28   22.72    1.35
   3  -1  28   20.79    1.49
   3   1  28   20.20    1.39
  -3   1 -28   18.22    1.56
  -3  -1 -28   17.32    1.65
   3   1  28   22.59    1.37
  -3  -1 -29   -0.11    0.56
  -3   1 -29   -0.03    0.59
  -3   1 -29    0.81    0.87
   3  -1  29    0.85    0.50
  -3  -1 -29    0.60    1.03
   3   1  29    0.40    0.59
   3  -1  29    0.02    0.76
   3   1  29   -0.50    0.56
   3   1  30   50.79    2.83
   3  -1  30   48.15    2.80
  -3  -1 -30   47.15    3.06
  -3   1 -30   45.79    3.03
   3   1  30   52.30    2.88
   3  -1  30   53.78    2.95
  -3  -1 -30   40.61    2.77
  -3   1 -30   49.23    2.81
  -3   1 -31    5.53    0.74
   3  -1  31    6.13    0.62
  -3  -1 -31    4.08    1.19
  -3   1 -31    3.51    1.13
   3   1  31    5.32    0.79
   3  -1  31    6.15    0.90
   3   1  31    6.92    0.72
  -3   1 -32    0.62    0.67
   3  -1  32    1.74    0.46
   3  -1  32    1.56    0.81
  -3   1 -32    0.93    1.08
  -3  -1 -32    0.71    1.08
   3   1  32    0.28    0.65
   3   1  32    0.99    0.50
  -3   1 -33    0.13    0.60
   3  -1  33    0.15    0.44
   3  -1  33   -0.03    0.82
  -3   1 -33    0.29    1.08
  -3  -1 -33    0.59    1.04
   3   1  33    0.12    0.75
   3   1  33   -0.55    0.50
  -3   1 -34    0.06    0.63
   3  -1  34    1.15    0.52
   3  -1  34    1.45    0.83
  -3   1 -34    0.67    1.06
  -3  -1 -34    0.77    0.96
   3   1  34   -0.05    0.80
   3   1  34   -0.10    0.57
   3  -1  35    0.80    0.55
   3  -1  35    1.01    0.86
  -3   1 -35   -0.85    1.03
  -3  -1 -35    1.03    0.89
   3   1  35    0.80    0.76
   3   1  35    0.18    0.66
   3  -1  36    1.47    0.59
   3  -1  36    1.68    0.90
  -3   1 -36   -0.16    0.87
   3   1  36    0.79    0.68
   3   1  36    0.98    0.70
   3   1  37    3.72    0.88
   3  -1  37    3.80    0.99
  -3  -1 -37    3.28    0.98
  -3   1 -37    2.91    1.00
   3   1  37    2.36    0.73
   3  -1  37    2.83    0.66
   3   1  38    2.65    0.94
   3  -1  38    2.93    1.00
  -3   1 -38    3.13    1.14
  -3  -1 -38    1.33    1.00
   3   1  38    2.82    0.73
   3  -1  39    1.91    1.02
   3   1  39    1.54    0.78
  -3  -1 -39    1.55    1.08
  -3   1 -39    1.44    1.22
   3   1  39    2.13    0.67
   3   1  40    6.35    0.97
   3  -1  40    5.39    1.13
  -3  -1 -40    3.95    1.26
  -3   1 -40    2.41    1.36
   3   1  40    6.18    0.73
   3  -1  41    1.68    1.07
   3   1  41    0.60    0.97
  -3   1 -41    0.84    1.36
   3   1  41    0.86    0.56
   3  -1  42    0.75    1.07
  -3  -3  42    4.31    0.95
  -3  -3  41    4.84    1.14
   3   3 -41    3.27    1.05
  -3   3  40    1.60    0.88
  -3  -3  40    0.33    1.05
   3   3 -40    1.76    0.88
   3  -3 -40    1.12    1.24
   3   3 -40    2.52    1.03
  -3   3  39    0.53    0.81
  -3  -3  39    0.07    0.92
   3   3 -39   -0.32    0.85
   3  -3 -39   -0.43    1.19
   3   3 -39    0.87    0.94
  -3   3  38    2.91    0.82
   3   3 -38    0.38    0.87
   3  -3 -38    0.28    1.39
  -3  -3  38    1.32    0.85
   3   3 -38    1.55    0.89
  -3  -3  37    0.03    0.44
  -3  -3  37    0.64    0.99
   3   3 -37   -0.17    0.86
   3  -3 -37   -0.46    1.01
  -3   3  37   -0.25    0.75
   3   3 -37    0.58    0.87
  -3  -3  36    0.69    0.73
  -3  -3  36    2.35    0.91
   3   3 -36    0.68    0.89
   3  -3 -36    1.07    1.23
  -3   3  36    0.89    0.75
   3   3 -36    0.52    0.80
  -3  -3  35    0.19    0.61
  -3  -3  35    0.03    0.83
   3   3 -35    1.12    0.91
   3  -3 -35    0.26    1.16
  -3   3  35    0.88    0.75
   3   3 -35    2.56    0.82
  -3  -3  34   -0.05    0.75
  -3   3  34    0.50    0.59
  -3  -3  34    0.31    0.92
   3   3 -34    0.36    0.88
   3  -3 -34   -0.29    1.08
  -3   3  34    0.22    0.70
   3   3 -34    0.48    0.74
  -3  -3  33   15.47    1.13
  -3   3  33   14.92    1.17
  -3  -3  33   15.00    1.24
  -3   3  33   14.23    1.12
   3   3 -33   13.09    1.33
   3  -3 -33   14.75    1.58
   3   3 -33   14.83    1.19
  -3  -3  32    7.61    0.89
  -3   3  32    9.34    0.91
   3  -3 -32    7.04    1.25
   3   3 -32    7.40    1.10
  -3  -3  32    7.91    1.09
  -3   3  32    9.81    0.82
   3   3 -32    8.13    0.90
   3   3 -31    1.60    0.68
  -3  -3  31   -0.46    0.68
  -3  -3  31    0.29    0.66
   3  -3 -31    0.42    1.10
   3   3 -31    0.29    0.87
  -3   3  31   -0.03    0.56
  -3   3  31   -0.42    0.65
   3   3 -30    0.92    0.63
  -3  -3  30    0.99    0.53
  -3  -3  30   -0.22    0.78
   3  -3 -30    1.49    1.07
   3   3 -30    0.79    0.88
  -3   3  30   -0.22    0.57
  -3   3  30    0.60    0.64
  -3   3  29   60.72    3.39
  -3  -3  29   55.60    3.39
   3   3 -29   58.59    3.47
   3   3 -29   58.25    3.39
  -3   3  29   56.97    3.34
  -3  -3  29   59.62    3.47
  -3   3  28    2.98    0.57
   3   3 -28    4.31    0.68
  -3  -3  28    3.54    0.68
  -3  -3  28    3.48    0.76
   3  -3 -28    2.80    0.64
   3   3 -28    4.06    0.86
  -3   3  28    2.96    0.64
  -3   3  27    1.87    0.51
   3   3 -27    2.47    0.64
  -3  -3  27    0.57    0.60
  -3  -3  27    1.49    0.76
   3  -3 -27    2.00    0.63
   3   3 -27    1.89    0.77
  -3   3  27    1.78    0.56
  -3   3  26    3.12    0.52
   3   3 -26    2.55    0.65
  -3  -3  26    2.67    0.63
  -3  -3  26    3.54    0.75
   3  -3 -26    3.29    0.64
   3   3 -26    2.64    0.75
  -3   3  26    3.80    0.58
  -3   3  25    0.15    0.41
   3   3 -25   -0.62    0.57
  -3  -3  25   -0.02    0.55
  -3  -3  25    0.44    0.62
   3   3 -25    0.55    0.68
  -3   3  25    0.14    0.48
   3  -3 -25    0.43    0.56
   3   3 -24   15.78    1.14
  -3  -3  24   14.83    1.15
  -3  -3  24   16.64    1.24
  -3   3  24   17.75    1.07
   3   3 -24   17.61    1.23
  -3   3  24   16.44    1.12
   3  -3 -24   17.49    1.14
   3   3 -23   52.75    3.13
  -3  -3  23   56.01    3.15
  -3  -3  23   52.80    3.20
  -3   3  23   56.43    3.09
   3  -3 -23   55.53    3.12
   3   3 -23   54.66    3.18
   3  -3 -23   50.10    3.26
  -3   3  23   54.61    3.12
  -3   3  22    3.84    0.43
  -3   3  22    3.20    0.47
  -3  -3  22    2.51    0.63
  -3  -3  22    3.19    0.53
   3  -3 -22    3.05    0.53
   3  -3 -22    2.83    0.74
   3   3 -22    2.33    0.65
   3   3 -22    2.71    0.53
  -3   3  21    0.49    0.34
  -3   3  21    0.25    0.39
  -3  -3  21    0.74    0.55
  -3  -3  21    0.45    0.46
   3  -3 -21    0.52    0.46
   3  -3 -21   -0.38    0.59
   3   3 -21    0.46    0.57
   3   3 -21    0.16    0.44
   3  -3 -20   40.50    2.59
   3   3 -20   39.90    2.50
   3   3 -20   43.69    2.48
  -3  -3  20   44.07    2.49
  -3  -3  20   44.66    2.55
  -3   3  20   42.63    2.42
   3  -3 -20   43.49    2.46
  -3   3  20   42.36    2.47
   3  -3 -19   10.07    0.95
   3   3 -19    9.61    0.83
   3   3 -19    9.50    0.77
  -3  -3  19    7.35    0.75
  -3  -3  19    8.98    0.83
  -3   3  19   10.82    0.69
   3  -3 -19   10.67    0.78
  -3   3  19   11.07    0.73
   3   3 -18   73.84    4.22
   3  -3 -18   78.99    4.31
  -3   3  18   76.34    4.16
   3   3 -18   75.95    4.20
  -3  -3  18   69.61    4.25
  -3  -3  18   74.60    4.21
  -3   3  18   77.15    4.20
   3  -3 -18   71.69    4.19
   3  -3 -17    0.85    0.45
  -3  -3  17    0.89    0.43
   3  -3 -17    2.26    0.72
  -3   3  17    2.45    0.33
  -3   3  17    1.81    0.38
   3   3 -17    1.05    0.50
   3   3 -17    2.14    0.45
  -3  -3  16   31.62    1.89
   3  -3 -16   28.58    1.99
   3   3 -16   29.73    1.91
  -3   3  16   30.44    1.84
  -3   3  16   36.46    1.88
   3  -3 -16   33.19    1.89
   3   3 -16   34.18    1.89
  -3  -3  15   37.89    2.19
   3   3 -15   43.38    2.21
   3  -3 -15   41.78    2.30
  -3   3  15   38.90    2.13
   3  -3 -15   36.06    2.10
   3   3 -15   41.49    2.19
  -3   3  15   33.48    2.17
   3  -3 -15   36.70    2.18
   3   3 -14   -0.01    0.41
   3  -3 -14    0.10    0.60
   3  -3 -14   -0.22    0.20
   3  -3 -14   -0.38    0.45
   3   3 -14    0.30    0.44
  -3   3  14    0.01    0.27
  -3   3  14    0.33    0.35
  -3  -3  14    0.46    0.42
  -3   3  13  223.47   13.33
  -3   3  13  260.77   13.31
   3   3 -13  234.30   13.34
   3   3 -13  252.78   13.34
   3  -3 -13  215.26   13.39
  -3  -3  13  252.48   13.32
  -3  -3  13  242.47   13.34
   3  -3 -13  241.24   13.29
   3  -3 -13  239.17   13.33
  -3  -3  12    3.52    0.49
  -3   3  12    3.18    0.41
   3   3 -12    4.03    0.47
   3  -3 -12    4.61    0.49
   3  -3 -12    3.23    0.64
  -3  -3  12    4.15    0.43
   3  -3 -12    3.56    0.28
  -3  -3  12    2.64    0.59
  -3   3  12    3.50    0.36
   3   3 -12    3.84    0.47
   3  -3 -11   26.26    1.62
   3  -3 -11   24.67    1.72
   3   3 -11   28.97    1.61
  -3  -3  11   28.42    1.63
  -3  -3  11   29.62    1.58
   3   3 -11   26.70    1.62
  -3  -3  11   27.24    1.67
   3  -3 -11   27.45    1.54
  -3   3  11   29.76    1.62
  -3   3  11   26.97    1.56
   3   3 -10    9.31    0.65
   3  -3 -10    9.24    0.86
   3   3 -10    9.82    0.67
  -3  -3  10    8.14    0.76
  -3  -3  10   10.73    0.71
  -3   3  10    9.90    0.59
  -3   3  10    9.27    0.68
   3  -3 -10    9.55    0.66
  -3  -3  10   10.60    0.61
   3  -3 -10    9.36    0.56
   3  -3  -9  105.29    5.86
   3   3  -9  106.93    5.84
   3  -3  -9   98.32    5.92
   3   3  -9  101.38    5.86
  -3  -3   9  107.52    5.91
  -3  -3   9  105.41    5.87
  -3   3   9  104.85    5.83
  -3   3   9   99.32    5.85
  -3  -3   9  108.41    5.83
   3  -3  -9  109.50    5.82
   3  -3  -8   19.39    1.23
   3   3  -8   19.75    1.20
   3  -3  -8   22.53    1.34
   3   3  -8   22.15    1.24
  -3  -3   8   19.44    1.29
  -3  -3   8   22.05    1.25
  -3   3   8   22.74    1.18
  -3   3   8   20.80    1.25
   3  -3  -8   20.61    1.17
  -3  -3   8   20.78    1.18
   3  -3  -7   62.34    3.32
   3  -3  -7   63.67    3.38
   3   3  -7   62.36    3.28
   3   3  -7   56.36    3.31
  -3   3   7   57.02    3.32
   3  -3  -7   59.50    3.27
  -3  -3   7   56.29    3.27
  -3   3   7   61.62    3.27
  -3  -3   7   62.84    3.33
  -3  -3   7   60.46    3.36
  -3  -3   6   70.92    4.11
  -3   3   6   74.65    4.04
  -3  -3   6   76.58    4.09
  -3   3   6   69.90    4.08
   3  -3  -6   73.67    4.04
   3  -3  -6   72.29    4.08
  -3   3   5   27.49    1.52
  -3   3   5   26.78    1.57
   3  -3  -5   27.96    1.58
   3   3  -5   27.67    1.55
   3   3  -5   26.65    1.59
  -3  -3   5   28.46    1.58
   3  -3  -4    1.46    0.34
  -3   3   4    0.79    0.34
   3   3  -4    1.11    0.19
  -3   3   4    1.16    0.13
  -3  -3   4    1.03    0.31
   3   3  -4    1.18    0.37
   3  -3  -4    0.63    0.24
  -3   3   4    0.84    0.23
  -3   3   4    0.69    0.24
   3  -3  -3   13.14    0.86
  -3   3   3   14.75    0.93
   3  -3  -3   15.13    0.93
  -3   3   3   14.86    0.89
   3   3  -3   15.82    0.87
  -3   3   3   15.98    0.85
  -3  -3   3   13.28    0.92
  -3   3   3   17.17    0.87
   3   3  -3   15.44    0.94
  -3  -3   3   13.60    0.87
  -3   3   2  260.52   14.62
   3  -3  -2  283.00   14.62
   3   3  -2  272.80   14.63
  -3   3   2  269.84   14.62
  -3  -3   2  270.73   14.65
   3   3  -2  281.36   14.63
  -3  -3   2  271.68   14.62
   3   3  -2  254.22   14.62
   3   3  -2  270.28   14.61
   3  -3  -2  248.51   14.63
   3  -3  -2  266.68   14.65
  -3   3   2  261.75   14.65
  -3   3   2  261.96   14.63
  -3  -3   1   99.22    6.22
   3   3  -1  105.17    6.22
   3   3  -1  113.91    6.23
   3  -3  -1  111.25    6.24
  -3   3   1  106.14    6.23
   3  -3  -1  111.42    6.22
  -3  -3   1  116.82    6.26
  -3  -3   1  110.39    6.22
   3   3  -1  128.04    6.23
   3  -3  -1  113.08    6.22
  -3   3   1  130.54    6.22
  -3   3   0  116.02    6.30
  -3  -3   0  123.00    6.32
  -3   3   0  108.09    6.32
   3  -3   0  112.81    6.33
   3   3   0  115.27    6.31
   3  -3   0  115.72    6.30
   3   3   0  110.28    6.30
  -3  -3   0  113.65    6.30
  -3   3   0  118.53    6.31
  -3  -3   0  117.13    6.34
  -3  -3  -1   65.14    4.09
   3   3   1   80.95    4.09
  -3   3  -1   77.80    4.09
  -3  -3  -1   76.53    4.12
  -3  -3  -1   73.80    4.10
   3   3   1   76.51    4.12
  -3   3  -1   77.34    4.10
   3  -3   1   79.04    4.10
  -3   3  -1   68.83    4.12
   3  -3   1   66.43    4.13
  -3   3  -1   76.90    4.10
  -3  -3  -1   72.43    4.14
  -3  -3  -2   90.04    5.27
  -3   3  -2   91.78    5.29
   3   3   2  100.00    5.27
   3  -3   2   95.09    5.28
  -3   3  -2  116.12    5.27
  -3  -3  -2   88.90    5.31
  -3   3  -2   86.61    5.27
  -3  -3  -2   98.23    5.33
  -3  -3  -2  101.15    5.28
   3  -3   2   94.61    5.31
  -3   3  -2   80.49    5.30
   3   3   2   86.46    5.30
  -3   3  -2   95.83    5.28
  -3   3  -3 2115.65  119.63
  -3  -3  -3 2126.76  119.60
   3   3   3 2193.43  119.60
   3   3   3 1851.30  119.62
  -3  -3  -3 2452.49  119.65
   3  -3   3 2548.98  119.61
   3  -3   3 2159.59  119.61
  -3   3  -3 2171.58  119.62
  -3  -3  -3 2148.65  119.61
  -3   3  -3 2190.02  119.61
   3   3   3 2194.20  119.64
   3  -3   3 2234.06  119.65
   3   3   4  643.00   35.22
  -3   3  -4  654.35   35.21
   3   3   4  629.69   35.18
   3   3   4  631.62   35.21
  -3  -3  -4  657.46   35.23
  -3   3  -4  622.49   35.18
   3  -3   4  693.12   35.19
   3  -3   4  660.96   35.23
   3   3   4  649.16   35.18
   3  -3   4  639.31   35.19
  -3   3  -4  635.89   35.20
  -3   3  -5  391.78   22.04
   3  -3   5  403.81   22.04
   3   3   5  445.72   22.07
  -3  -3  -5  435.48   22.10
   3  -3   5  398.29   22.05
  -3   3  -5  396.35   22.06
  -3   3  -5  415.51   22.07
   3   3   5  394.00   22.05
   3  -3   5  390.26   22.09
   3   3   6    2.61    0.30
  -3  -3  -6    2.91    0.52
   3  -3   6    2.67    0.23
  -3   3  -6    2.79    0.33
   3  -3   6    2.58    0.27
   3  -3   6    3.03    0.42
  -3   3  -6    2.59    0.33
  -3   3  -6    2.92    0.21
   3   3   6    2.88    0.28
  -3   3  -7  199.14   10.57
   3   3   7  187.37   10.60
  -3  -3  -7  192.06   10.65
  -3   3  -7  182.38   10.60
   3  -3   7  203.61   10.58
   3  -3   7  199.60   10.64
   3  -3   7  172.97   10.59
  -3   3  -7  194.05   10.61
   3   3   7  197.34   10.59
   3   3   8    6.87    0.49
   3  -3   8    8.20    0.63
  -3  -3  -8    5.89    0.66
  -3   3  -8    7.68    0.53
   3   3   8    7.33    0.52
   3  -3   8    7.47    0.47
  -3   3  -8    7.89    0.58
  -3   3  -8    6.99    0.44
  -3   3  -9   33.52    1.85
  -3   3  -9   32.33    1.94
   3   3   9   38.32    1.91
  -3  -3  -9   32.55    1.99
   3  -3   9   32.35    1.87
  -3   3  -9   32.33    1.90
   3  -3   9   31.26    1.95
   3   3   9   33.33    1.88
  -3   3 -10    4.88    0.33
  -3   3 -10    4.78    0.59
  -3  -3 -10    5.07    0.32
  -3  -3 -10    3.73    0.66
   3  -3  10    3.65    0.56
   3  -3  10    4.23    0.37
   3   3  10    3.87    0.43
   3   3  10    4.43    0.43
  -3   3 -10    4.67    0.45
   3   3  10    4.04    0.28
  -3  -3 -11    7.56    0.52
  -3  -3 -11    7.25    0.88
  -3   3 -11    8.90    0.76
   3   3  11    7.60    0.48
  -3   3 -11    9.14    0.61
   3  -3  11    7.40    0.56
   3   3  11    8.59    0.60
   3   3  11    8.60    0.58
  -3   3 -11    8.57    0.51
   3  -3  11    6.67    0.68
  -3  -3 -12   18.59    1.08
  -3   3 -12   18.59    1.27
   3   3  12   18.37    1.05
  -3   3 -12   18.42    1.15
   3  -3  12   17.82    1.10
   3   3  12   17.78    1.15
  -3  -3 -12   18.63    1.34
  -3   3 -12   19.18    1.08
   3   3  12   20.70    1.13
   3  -3  12   20.32    1.22
  -3  -3 -13  162.17    9.06
  -3   3 -13  167.40    9.15
   3   3  13  168.70    9.05
  -3   3 -13  165.40    9.10
   3  -3  13  158.35    9.08
   3   3  13  169.99    9.11
  -3  -3 -13  161.25    9.18
   3   3  13  171.30    9.11
   3  -3  13  155.93    9.15
  -3   3 -14    6.19    0.76
  -3  -3 -14    4.66    0.80
   3   3  14    6.66    0.43
  -3   3 -14    5.89    0.55
   3  -3  14    6.28    0.52
   3   3  14    6.00    0.60
   3   3  14    8.04    0.56
   3  -3  14    5.99    0.68
  -3  -3 -14    7.37    0.49
  -3  -3 -15   57.17    3.18
  -3  -3 -15   55.84    3.34
   3   3  15   60.14    3.23
  -3   3 -15   55.77    3.29
  -3   3 -15   56.36    3.22
   3   3  15   57.05    3.15
   3  -3  15   55.36    3.29
   3   3  15   56.65    3.22
   3  -3  15   58.39    3.20
   3   3  16    0.44    0.37
  -3   3 -16    0.01    0.35
   3  -3  16    0.51    0.44
  -3  -3 -16    0.23    0.30
   3   3  16    0.40    0.41
   3   3  16    0.54    0.19
   3  -3  16    0.17    0.32
  -3   3 -16    0.26    0.58
  -3  -3 -16    0.10    0.61
   3   3  17   14.06    0.87
  -3   3 -17   12.33    1.00
   3   3  17   13.90    0.89
  -3   3 -17   13.05    0.87
  -3  -3 -17   11.91    1.08
   3  -3  17   12.18    0.95
   3  -3  17   13.20    0.83
  -3  -3 -17   12.52    0.82
   3  -3  18    8.93    0.64
   3   3  18    8.26    0.69
  -3   3 -18    8.45    0.66
  -3   3 -18    8.74    0.83
  -3  -3 -18    7.68    0.85
   3   3  18    9.62    0.65
  -3  -3 -18    9.03    0.62
   3  -3  19    4.72    0.48
  -3   3 -19    4.13    0.70
   3   3  19    5.76    0.55
  -3   3 -19    4.79    0.52
  -3  -3 -19    5.16    0.80
  -3  -3 -19    4.92    0.45
   3   3  19    4.47    0.50
  -3   3 -20    0.49    0.61
   3   3  20    0.17    0.42
  -3   3 -20    0.52    0.41
  -3  -3 -20    0.39    0.61
  -3  -3 -20    0.68    0.37
   3   3  20    0.13    0.38
   3  -3  20    0.30    0.34
  -3   3 -21    2.10    0.67
   3   3  21    2.61    0.49
  -3   3 -21    2.56    0.49
   3  -3  21    3.08    0.43
  -3  -3 -21    2.47    0.84
   3   3  21    3.26    0.47
  -3  -3 -21    3.65    0.44
  -3   3 -22    6.77    0.90
   3   3  22    7.72    0.70
  -3   3 -22    7.21    0.70
   3  -3  22    7.80    0.64
  -3  -3 -22    9.15    0.95
  -3  -3 -22    8.48    0.64
   3   3  22    8.00    0.66
   3   3  23   25.56    1.45
  -3   3 -23   21.22    1.59
   3   3  23   23.23    1.46
  -3   3 -23   22.24    1.45
  -3  -3 -23   24.01    1.70
   3  -3  23   24.61    1.58
   3  -3  23   21.93    1.41
  -3  -3 -23   23.00    1.40
   3  -3  24    9.76    0.91
   3   3  24    7.83    0.78
  -3   3 -24    8.24    0.78
  -3   3 -24    8.12    0.96
   3   3  24    9.69    0.73
  -3  -3 -24    8.07    1.12
   3  -3  24    9.76    0.72
   3  -3  25   30.45    1.79
   3   3  25   29.79    1.82
  -3   3 -25   30.81    1.84
  -3  -3 -25   27.66    1.99
   3   3  25   29.97    1.82
   3  -3  25   32.88    1.95
   3  -3  26    5.15    0.78
  -3   3 -26    5.60    0.92
   3   3  26    5.91    0.66
   3   3  26    5.62    0.63
  -3   3 -26    5.54    0.66
  -3  -3 -26    4.82    1.08
   3  -3  26    4.64    0.59
   3   3  27    3.19    0.58
  -3   3 -27    1.28    0.64
  -3   3 -27    2.38    0.88
   3   3  27    2.76    0.55
  -3  -3 -27    2.37    1.07
   3  -3  27    2.52    0.55
   3  -3  28    5.80    0.89
  -3   3 -28    5.02    0.99
   3   3  28    7.18    0.73
  -3   3 -28    5.20    0.74
  -3  -3 -28    3.93    0.92
   3  -3  28    5.04    0.62
   3   3  28    5.97    0.72
   3  -3  29   45.58    2.82
  -3   3 -29   49.02    2.83
  -3   3 -29   44.26    2.94
   3   3  29   49.48    2.83
   3  -3  29   52.78    2.98
   3   3  29   48.79    2.84
   3  -3  30   17.15    1.20
   3   3  30   18.51    1.24
  -3   3 -30   18.07    1.31
  -3   3 -30   16.27    1.51
   3   3  30   17.73    1.19
   3  -3  30   19.65    1.48
   3   3  31   27.57    1.66
  -3   3 -31   22.85    1.84
   3   3  31   24.46    1.62
   3  -3  31   26.28    1.80
  -3   3 -31   24.10    1.64
   3   3  32    0.47    0.67
  -3   3 -32    2.30    0.92
   3   3  32    2.55    0.66
   3  -3  32    2.39    0.72
  -3   3 -32    2.94    0.62
  -3   3 -33    1.02    1.07
  -3   3 -33    1.58    0.74
   3   3  33    0.98    0.62
   3   3  33    1.73    0.65
   3  -3  33    2.64    0.92
  -3   3 -34    7.86    1.21
   3   3  34    7.04    0.85
   3   3  34    5.78    0.68
   3  -3  34    8.06    1.09
  -3   3 -34    6.31    0.87
  -3  -3 -35    0.39    1.13
  -3   3 -35    0.70    0.93
   3   3  35   -0.07    0.61
   3   3  35    0.31    0.62
   3  -3  35   -1.10    0.89
  -3   3 -35   -0.26    0.55
  -3   3 -36    7.30    1.21
  -3  -3 -36    5.49    1.14
   3   3  36    7.23    0.91
   3   3  36    7.57    0.91
   3  -3  36    6.80    0.92
  -3   3 -36    6.43    0.92
  -3  -3 -37    0.94    1.25
  -3   3 -37    0.97    1.18
   3   3  37    1.81    0.67
  -3   3 -37    2.31    0.86
   3  -3  37    1.06    0.92
   3   3  37    1.99    0.77
  -3   3 -38    1.63    0.67
   3  -3  38    1.98    1.02
  -3  -3 -38    1.07    1.42
  -3   3 -38    1.50    1.19
   3   3  38    1.26    0.72
  -3   3 -39   -0.49    0.83
   3  -3  39    0.84    1.09
  -3  -3 -39    0.90    1.48
  -3   3 -39    0.12    0.91
   3   3  39   -0.07    0.58
   3  -3  40   10.84    1.32
  -3   3 -40    6.20    1.23
  -3   3 -41   -0.68    1.27
  -3  -5  39    5.60    1.25
   3   5 -38    1.08    0.94
  -3  -5  38    2.49    0.86
  -3   5  38    0.75    0.86
   3   5 -37    1.59    0.84
  -3  -5  37    1.03    1.12
  -3   5  37    0.50    0.79
   3   5 -36    0.98    0.73
  -3  -5  36    1.20    0.87
  -3   5  36    1.12    0.78
   3   5 -35    5.41    0.83
  -3  -5  35    6.79    1.20
  -3   5  35    7.25    0.90
   3   5 -34    1.25    0.65
  -3  -5  34    0.36    0.72
   3  -5 -34    1.29    1.29
  -3   5  34    0.22    0.72
   3   5 -33    0.29    0.63
  -3  -5  33   -0.18    0.96
   3   5 -33    0.67    0.81
   3  -5 -33    1.48    1.13
  -3   5  33    0.35    0.67
   3   5 -32   26.23    1.74
  -3  -5  32   31.48    2.00
   3  -5 -32   27.63    2.06
   3   5 -32   25.18    1.80
  -3   5  32   26.26    1.75
   3   5 -31    9.01    0.85
  -3   5  31    8.15    0.83
  -3  -5  31    7.86    0.97
   3  -5 -31    9.50    1.40
   3   5 -31    6.74    0.92
   3   5 -30   13.62    1.04
  -3   5  30   13.27    1.02
   3   5 -30   10.21    1.11
   3  -5 -30   14.96    1.46
  -3  -5  30   14.79    1.31
  -3  -5  30   10.13    0.98
   3   5 -29    1.08    0.73
   3  -5 -29    0.65    0.84
  -3  -5  29    1.14    0.54
  -3   5  29    0.36    0.46
   3   5 -29    0.58    0.61
  -3   5  29    0.55    0.54
  -3  -5  29    0.48    0.88
   3   5 -28   12.04    1.02
  -3   5  28   12.99    0.96
   3  -5 -28   13.10    1.40
   3   5 -28   11.08    1.09
  -3  -5  28   13.62    1.24
  -3   5  28   12.32    0.89
  -3  -5  28   13.04    0.99
   3   5 -27    3.05    0.76
   3  -5 -27    6.13    1.23
  -3  -5  27    3.81    0.66
   3   5 -27    3.50    0.66
  -3   5  27    3.97    0.51
  -3   5  27    3.67    0.55
  -3  -5  27    3.30    0.80
  -3   5  26   30.42    1.81
  -3  -5  26   26.60    1.93
   3   5 -26   28.03    1.84
  -3  -5  26   30.72    1.83
  -3   5  26   32.02    1.75
   3   5 -26   25.88    1.86
   3  -5 -26   29.09    2.14
  -3   5  25   33.11    1.88
  -3  -5  25   30.94    2.00
   3   5 -25   28.26    1.87
  -3  -5  25   29.61    1.86
  -3   5  25   29.79    1.77
   3   5 -25   30.39    1.90
   3  -5 -25   31.37    2.15
  -3   5  24   38.66    2.23
  -3  -5  24   36.97    2.35
   3   5 -24   34.66    2.23
  -3  -5  24   38.63    2.23
  -3   5  24   37.21    2.14
   3   5 -24   37.10    2.24
   3  -5 -24   38.99    2.49
  -3   5  23    7.03    0.72
  -3  -5  23    6.76    0.87
  -3  -5  23    6.81    0.72
   3   5 -23    7.82    0.74
   3  -5 -23    6.91    1.05
   3   5 -23    7.08    0.76
  -3   5  23    8.34    0.61
  -3  -5  22    3.66    0.55
   3   5 -22    3.99    0.58
  -3   5  22    2.92    0.43
  -3   5  22    4.02    0.58
   3   5 -22    2.84    0.59
   3  -5 -22    2.28    0.96
   3  -5 -21  113.21    6.27
  -3  -5  21  113.80    6.30
   3   5 -21  115.67    6.32
  -3   5  21  112.36    6.25
  -3   5  21  122.79    6.32
   3   5 -21  101.38    6.29
   3  -5 -21  111.69    6.44
   3   5 -20    0.49    0.44
   3  -5 -20   -0.11    0.73
  -3  -5  20    0.11    0.45
  -3   5  20    0.10    0.30
   3   5 -20    0.01    0.49
   3  -5 -20    0.11    0.38
  -3   5  19   42.20    2.59
  -3  -5  19   48.58    2.67
   3  -5 -19   47.17    2.62
   3   5 -19   45.07    2.65
   3  -5 -19   47.32    2.81
   3   5 -19   49.72    2.67
   3   5 -18    0.86    0.42
  -3  -5  18    1.10    0.57
   3  -5 -18    1.14    0.75
  -3  -5  18    0.56    0.42
  -3   5  18    1.53    0.33
   3   5 -18    1.10    0.45
   3  -5 -18    1.02    0.40
  -3   5  17   33.94    1.89
  -3  -5  17   32.61    2.04
  -3  -5  17   32.45    1.96
   3  -5 -17   34.57    1.92
   3   5 -17   32.30    1.92
   3  -5 -17   30.51    2.08
   3   5 -17   33.76    1.96
   3   5 -16    4.64    0.46
  -3  -5  16    3.62    0.63
  -3   5  16    4.06    0.37
   3  -5 -16    4.06    0.70
   3  -5 -16    4.08    0.45
   3   5 -16    3.39    0.50
  -3  -5  16    4.13    0.49
  -3  -5  15   24.62    1.45
  -3  -5  15   23.15    1.56
  -3   5  15   24.19    1.39
   3   5 -15   25.06    1.46
   3   5 -15   23.09    1.42
   3  -5 -15   23.47    1.61
   3  -5 -15   24.14    1.42
   3   5 -14   10.93    0.71
   3  -5 -14    9.49    0.91
  -3  -5  14   10.24    0.63
  -3  -5  14   11.78    0.77
  -3  -5  14   11.76    0.89
  -3   5  14    9.78    0.66
   3  -5 -14   11.13    0.73
   3   5 -14   10.87    0.75
   3  -5 -13  163.79    9.35
   3   5 -13  154.18    9.23
  -3  -5  13  169.11    9.28
   3  -5 -13  175.57    9.21
  -3   5  13  163.22    9.27
  -3   5  13  177.63    9.23
   3  -5 -13  168.20    9.26
  -3  -5  13  173.95    9.35
  -3  -5  13  162.28    9.21
   3  -5 -12  130.42    7.05
   3   5 -12  108.84    6.91
  -3  -5  12  134.80    6.96
   3  -5 -12  131.95    6.89
  -3   5  12  138.24    6.96
  -3   5  12  126.54    6.90
   3  -5 -12  124.59    6.94
  -3  -5  12  131.79    7.04
  -3  -5  12  121.13    6.89
  -3  -5  11    4.63    0.62
  -3  -5  11    5.60    0.37
   3   5 -11    3.78    0.43
   3  -5 -11    7.12    0.38
  -3   5  11    5.72    0.51
  -3   5  11    7.16    0.41
   3  -5 -11    5.80    0.51
  -3  -5  11    5.68    0.55
   3  -5 -11    5.29    0.72
  -3   5  10  160.92    7.50
  -3  -5  10  139.94    7.55
  -3  -5  10  127.48    7.42
  -3   5  10  144.23    7.44
   3  -5 -10  145.40    7.48
   3   5 -10  121.23    7.44
   3  -5 -10  140.31    7.43
  -3  -5  10  144.87    7.50
  -3   5   9   22.04    1.18
  -3  -5   9   21.10    1.27
  -3  -5   9   19.09    1.15
  -3   5   9   21.05    1.23
   3  -5  -9   19.74    1.17
   3  -5  -9   24.06    1.27
   3   5  -9   22.40    1.18
   3   5  -8    0.56    0.22
  -3   5   8    0.78    0.38
   3  -5  -8    0.21    0.37
   3   5  -8    0.68    0.38
  -3  -5   8    0.65    0.39
   3   5  -8    0.85    0.28
   3  -5  -8    0.39    0.17
  -3  -5   8    0.41    0.11
  -3   5   8    0.86    0.30
  -3   5   8    0.77    0.19
  -3   5   7   96.37    5.06
   3   5  -7   87.27    5.01
   3  -5  -7   89.46    5.07
   3   5  -7   85.25    5.01
  -3   5   7   89.47    5.04
  -3   5   7   94.39    5.05
   3   5  -7  103.99    5.06
   3   5  -7  101.63    5.07
  -3   5   7   94.48    5.02
  -3  -5   7   81.68    5.07
   3   5  -6  156.81    8.86
  -3   5   6  154.58    8.89
   3   5  -6  155.01    8.90
  -3   5   6  162.49    8.90
   3   5  -6  161.29    8.86
  -3  -5   6  157.85    8.91
  -3   5   6  181.99    8.90
  -3   5   6  166.59    8.87
  -3   5   5    9.20    0.60
  -3  -5   5    8.25    0.75
   3   5  -5    8.01    0.61
   3   5  -5   10.15    0.58
  -3   5   5   10.82    0.67
   3   5  -5   10.45    0.70
  -3   5   5   10.13    0.66
  -3   5   5   12.93    0.66
  -3   5   4  119.63    5.85
   3   5  -4  104.57    5.81
  -3  -5   4  105.72    5.88
  -3   5   4  110.22    5.83
  -3   5   4  104.11    5.84
   3   5  -4  108.99    5.86
  -3   5   4  105.63    5.85
   3   5  -4   95.55    5.83
  -3   5   3  268.26   15.84
   3   5  -3  281.19   15.81
  -3   5   3  286.49   15.83
   3   5  -3  295.21   15.85
   3   5  -3  272.09   15.83
  -3   5   3  278.38   15.84
  -3  -5   3  295.09   15.88
  -3   5   2   39.77    2.25
  -3   5   2   42.57    2.23
  -3   5   2   45.15    2.24
   3   5  -2   33.81    2.24
   3   5  -2   37.89    2.24
  -3   5   2   39.91    2.24
   3   5  -2   39.15    2.21
  -3  -5   2   39.80    2.31
  -3   5   1  168.45    8.67
  -3  -5   1  159.84    8.71
  -3   5   1  170.08    8.65
   3   5  -1  163.44    8.66
  -3   5   1  131.22    8.65
   3   5  -1  158.53    8.66
   3   5  -1  154.84    8.64
  -3   5   1  162.37    8.66
   3   5  -1  168.48    8.67
  -3   5   0  215.70   11.35
  -3   5   0  208.56   11.34
  -3  -5   0  209.75   11.39
   3   5   0  219.81   11.35
  -3   5   0  215.66   11.34
  -3   5   0  189.74   11.33
   3   5   0  184.92   11.34
   3   5   0  211.32   11.33
   3   5   0  221.94   11.36
  -3   5  -1   92.60    5.53
  -3   5  -1   95.81    5.52
  -3   5  -1   93.05    5.53
  -3  -5  -1  102.78    5.59
   3   5   1  101.12    5.52
   3   5   1   96.24    5.51
   3   5   1   95.72    5.51
   3   5   1  101.79    5.55
  -3   5  -2   29.59    1.47
   3   5   2   26.58    1.51
  -3  -5  -2   24.05    1.56
   3  -5   2   24.16    1.56
  -3   5  -2   20.95    1.48
  -3  -5  -2   25.66    1.47
  -3   5  -2   20.54    1.50
   3   5   2   28.14    1.49
   3   5   2   27.57    1.47
  -3   5  -2   26.72    1.48
   3  -5   3   40.38    2.45
   3   5   3   39.28    2.36
   3   5   3   45.33    2.34
  -3   5  -3   39.09    2.38
  -3   5  -3   42.66    2.36
  -3  -5  -3   40.73    2.42
  -3   5  -3   39.30    2.35
   3   5   3   47.33    2.36
  -3   5  -3   37.94    2.34
   3   5   3   49.58    2.39
   3   5   4   64.31    3.26
  -3  -5  -4   58.61    3.29
   3   5   4   57.03    3.20
  -3   5  -4   53.83    3.21
  -3   5  -4   56.99    3.22
   3   5   4   56.78    3.22
   3  -5   4   56.72    3.29
   3   5   4   61.66    3.22
  -3  -5  -5   25.58    1.70
   3   5   5   27.38    1.56
  -3   5  -5   25.93    1.58
  -3   5  -5   29.91    1.60
   3  -5   5   30.15    1.59
   3   5   5   28.54    1.59
   3   5   5   26.99    1.59
   3  -5   5   29.22    1.70
   3   5   6  306.64   16.74
  -3  -5  -6  262.79   16.80
   3   5   6  298.59   16.75
  -3   5  -6  293.71   16.75
  -3   5  -6  306.94   16.76
   3   5   6  321.93   16.73
   3  -5   6  303.98   16.82
   3  -5   6  310.55   16.75
  -3  -5  -7    9.31    0.77
   3   5   7    8.17    0.55
   3  -5   7    7.54    0.69
  -3   5  -7    7.89    0.52
  -3   5  -7    7.73    0.58
   3   5   7    7.61    0.47
   3   5   7    7.56    0.52
   3  -5   7    8.77    0.54
  -3  -5  -8   10.40    0.86
   3   5   8    9.43    0.65
   3  -5   8    9.59    0.80
  -3   5  -8    9.28    0.61
  -3   5  -8    9.59    0.68
   3   5   8    9.31    0.56
   3   5   8   10.49    0.59
   3  -5   8   10.88    0.62
  -3  -5  -9  183.71    9.99
   3   5   9  192.55    9.91
   3   5   9  160.21    9.87
   3  -5   9  188.21    9.90
  -3   5  -9  166.25    9.89
  -3   5  -9  166.53    9.93
   3   5   9  195.69    9.87
   3  -5   9  181.59    9.99
  -3   5  -9  190.60    9.93
   3  -5  10  554.06   27.02
  -3   5 -10  526.19   26.95
   3   5  10  513.83   26.88
   3   5  10  426.34   26.88
  -3   5 -10  523.36   26.90
   3   5  10  544.40   26.92
  -3  -5 -10  556.15   27.01
  -3   5 -10  508.24   26.94
   3  -5  10  533.02   26.91
   3   5  11    1.65    0.32
  -3   5 -11    1.65    0.24
  -3   5 -11    1.94    0.46
  -3   5 -11    2.42    0.42
   3  -5  11    2.23    0.29
   3  -5  11    1.87    0.53
  -3  -5 -11    1.21    0.62
  -3  -5 -12  131.70    7.79
  -3   5 -12  144.61    7.74
   3  -5  12  148.12    7.80
   3   5  12  139.26    7.70
  -3   5 -12  134.52    7.73
   3  -5  12  143.28    7.69
   3   5  12  146.23    7.73
  -3   5 -12  135.73    7.67
  -3  -5 -13    2.92    0.65
  -3   5 -13    3.49    0.44
   3   5  13    3.16    0.37
   3  -5  13    2.99    0.33
  -3   5 -13    3.20    0.55
   3   5  13    2.85    0.39
   3  -5  13    2.72    0.56
  -3  -5 -14   81.77    3.99
  -3   5 -14   72.31    3.87
   3   5  14   59.91    3.77
   3   5  14   71.67    3.77
   3  -5  14   86.47    3.84
   3   5  14   95.84    3.89
   3  -5  14   73.75    3.96
  -3   5 -14   80.52    3.91
   3   5  14   82.46    3.85
  -3  -5 -15   54.28    2.58
   3   5  15   51.80    2.42
   3  -5  15   56.36    2.41
  -3   5 -15   49.91    2.49
   3   5  15   54.68    2.46
   3  -5  15   58.35    2.58
  -3   5 -15   53.59    2.46
   3   5  16   10.06    0.67
  -3  -5 -16    9.37    0.84
   3  -5  16    9.80    0.61
  -3   5 -16    9.04    0.79
   3   5  16   11.99    0.70
   3  -5  16   10.12    0.82
  -3   5 -16   11.47    0.72
   3   5  16    7.44    0.49
   3   5  17   44.52    2.35
  -3  -5 -17   48.22    2.53
   3  -5  17   49.79    2.33
  -3   5 -17   46.28    2.42
   3   5  17   53.22    2.38
   3  -5  17   45.92    2.48
  -3   5 -17   45.09    2.37
   3   5  18   73.23    3.94
  -3  -5 -18   75.13    4.07
   3  -5  18   79.68    3.92
  -3   5 -18   72.55    3.99
   3   5  18   81.18    3.96
   3  -5  18   75.07    4.06
   3   5  18   63.64    3.84
  -3   5 -18   77.95    3.96
   3   5  19   12.04    0.78
   3   5  19    8.17    0.58
  -3   5 -19   12.49    0.78
   3  -5  19   10.88    0.71
  -3  -5 -19    9.47    1.01
   3   5  19   12.01    0.80
   3  -5  19   11.27    0.94
  -3   5 -19   11.23    0.92
  -3   5 -20   82.56    4.86
   3  -5  20   89.30    4.92
   3  -5  20   88.54    4.78
   3   5  20   80.52    4.79
   3   5  20   84.57    4.81
  -3  -5 -20   89.15    4.97
   3   5  20   86.54    4.70
  -3   5 -20   83.06    4.82
  -3   5 -21   41.27    2.56
   3  -5  21   44.07    2.60
   3  -5  21   42.67    2.45
   3   5  21   43.97    2.48
   3   5  21   44.74    2.51
  -3  -5 -21   38.03    2.68
  -3   5 -21   41.48    2.50
  -3   5 -22   13.47    1.12
   3  -5  22   14.09    1.15
   3  -5  22   15.92    0.96
   3   5  22   14.38    1.00
  -3   5 -22   13.11    1.03
   3   5  22   13.38    0.99
  -3  -5 -22   12.64    1.24
  -3   5 -23   55.66    3.02
   3   5  23   52.23    3.00
  -3   5 -23   45.70    3.04
  -3  -5 -23   45.02    3.16
   3   5  23   53.43    2.98
   3  -5  23   54.58    3.15
   3   5  24   89.43    4.83
  -3   5 -24   81.19    4.88
   3   5  24   87.13    4.81
  -3  -5 -24   85.92    5.02
  -3   5 -24   82.51    4.83
   3   5  25   36.48    2.03
  -3   5 -25   28.57    2.11
  -3  -5 -25   36.18    2.27
   3   5  25   31.23    2.00
  -3   5 -25   34.09    2.05
   3   5  26   89.09    4.73
  -3  -5 -26   76.49    4.90
  -3   5 -26   78.94    4.78
   3   5  26   80.40    4.70
  -3   5 -26   86.43    4.75
   3   5  27   42.37    2.35
  -3   5 -27   36.23    2.36
   3   5  27   40.01    2.34
  -3  -5 -27   38.11    2.61
  -3   5 -27   38.01    2.47
   3   5  28   26.93    1.66
   3   5  28   26.49    1.65
  -3   5 -28   23.81    1.78
  -3  -5 -28   24.30    1.97
  -3   5 -28   26.38    1.70
   3  -5  28   26.13    1.86
   3   5  29   12.04    1.02
   3   5  29   14.01    0.98
  -3  -5 -29   11.29    1.42
  -3   5 -29   10.84    1.19
  -3   5 -29   12.08    1.09
   3  -5  29   10.81    1.21
  -3   5 -30    0.46    0.67
   3   5  30    0.70    0.56
  -3   5 -30    0.94    0.85
  -3  -5 -30    1.06    1.16
   3   5  30    1.12    0.58
   3  -5  30   -0.14    0.95
  -3   5 -31    0.22    0.61
   3   5  31    0.97    0.54
  -3   5 -31    0.68    0.91
  -3  -5 -31    0.55    1.07
   3   5  31    2.43    0.60
   3  -5  31    1.61    0.89
  -3   5 -32   -0.02    0.77
   3   5  32    1.08    0.65
  -3   5 -32    0.52    0.90
  -3  -5 -32   -1.05    1.25
   3   5  32    0.40    0.56
   3  -5  32    0.75    0.97
  -3   5 -33    0.18    0.81
   3   5  33    0.52    0.70
  -3   5 -33    1.05    0.96
   3   5  33   -0.02    0.58
  -3  -5 -33   -0.91    0.95
   3  -5  33    0.15    0.94
   3   5  34    0.34    0.57
  -3   5 -34    0.58    0.90
  -3  -5 -34    0.47    1.35
  -3   5 -34    0.19    0.61
   3  -5  34    0.45    0.91
   3   5  35    2.58    0.63
  -3  -5 -35    1.06    1.22
  -3   5 -35    2.53    1.06
  -3   5 -35    2.20    0.77
   3  -5  35    3.55    1.09
   3   5  36    3.64    0.82
  -3  -5 -36    5.45    1.33
  -3   5 -36    4.13    0.92
  -3   5 -36    3.46    0.93
   3  -5  36    4.26    0.89
   3  -5  37    0.45    1.12
  -3  -5 -37    1.57    1.49
   3   5  37    0.33    0.81
  -3   5 -37    0.15    0.84
  -3   5 -38    2.01    0.71
  -3  -7  36    7.27    1.30
  -3   7  35   15.07    1.22
   3  -7 -35   14.57    1.52
   3   7 -35   12.28    1.24
  -3  -7  35   15.97    1.36
   3  -7 -34    5.70    1.44
   3   7 -34    6.24    0.97
  -3   7  34    5.53    0.87
  -3  -7  34    7.94    1.20
   3  -7 -33   20.27    1.99
   3   7 -33   18.20    1.47
  -3   7  33   19.13    1.45
  -3  -7  33   19.93    1.72
   3  -7 -32   -0.09    1.24
   3   7 -32   -0.03    0.76
  -3  -7  32    1.49    0.91
  -3   7  32    0.24    0.76
   3  -7 -31    3.14    1.02
  -3   7  31    2.54    0.76
   3   7 -31    2.18    0.77
  -3  -7  31    1.92    0.78
   3   7 -30    1.86    0.73
  -3  -7  30    2.92    0.95
   3  -7 -30    1.63    1.06
   3   7 -29    0.61    0.67
  -3  -7  29   -1.06    1.01
   3  -7 -29    0.38    1.16
   3   7 -28    7.33    0.85
   3  -7 -28    9.57    1.35
   3   7 -27   15.21    1.12
   3  -7 -27   11.58    1.54
   3   7 -26    0.84    0.54
   3  -7 -26    1.12    1.15
   3   7 -25    0.86    0.58
   3  -7 -25   -0.11    1.06
   3   7 -24    1.15    0.61
   3  -7 -24    0.11    0.96
  -3   7  23    8.03    0.73
  -3   7  23    7.95    0.61
   3  -7 -23    7.77    0.99
   3   7 -23    8.72    0.86
  -3  -7  23    7.79    0.94
   3   7 -22    1.83    0.63
  -3   7  22    0.97    0.43
  -3   7  22    0.84    0.36
   3  -7 -22   -0.03    0.97
   3   7 -22    1.47    0.48
  -3  -7  22    1.75    0.83
  -3  -7  21   31.66    2.00
   3   7 -21   25.78    1.70
   3  -7 -21   26.73    2.06
  -3  -7  21   31.19    1.76
  -3   7  21   28.68    1.67
  -3   7  21   27.76    1.76
   3   7 -21   31.79    1.84
   3   7 -20    2.94    0.45
   3  -7 -20    2.08    0.81
  -3  -7  20    2.30    0.50
  -3   7  20    2.86    0.40
  -3  -7  20    1.67    0.69
  -3   7  20    2.24    0.54
  -3  -7  19   77.56    4.29
  -3   7  19   63.87    4.06
  -3  -7  19   77.27    4.14
   3   7 -19   69.56    4.08
   3  -7 -19   73.34    4.33
   3  -7 -18    0.77    0.76
   3   7 -18    1.20    0.39
  -3  -7  18    1.97    0.65
  -3  -7  18    2.49    0.47
  -3   7  18    1.16    0.38
  -3   7  18    1.61    0.53
  -3   7  17  175.76    9.39
  -3  -7  17  175.21    9.50
   3   7 -17  172.04    9.32
  -3  -7  17  174.39    9.38
  -3   7  17  160.15    9.32
  -3   7  16   18.63    1.16
   3   7 -16   16.88    1.16
  -3   7  16   22.04    1.27
  -3   7  16   22.70    1.25
  -3  -7  16   20.72    1.26
  -3   7  15    2.35    0.30
   3   7 -15    1.38    0.30
  -3  -7  15    2.04    0.44
  -3   7  15    1.71    0.40
   3   7 -15    1.86    0.38
   3  -7 -15    1.59    0.41
  -3   7  15    0.89    0.44
   3   7 -15    1.07    0.52
   3   7 -14    3.78    0.56
  -3   7  14    4.81    0.55
   3   7 -14    4.11    0.37
  -3   7  14    4.84    0.38
  -3  -7  14    4.38    0.50
   3   7 -14    4.81    0.46
  -3   7  14    4.55    0.49
   3   7 -13   13.02    0.92
  -3   7  13   13.16    0.90
  -3   7  13   11.64    0.80
   3   7 -13   12.79    0.77
   3   7 -13   13.95    0.85
  -3  -7  13   12.89    0.90
  -3   7  13   14.16    0.88
  -3   7  13   13.62    0.80
   3   7 -12    0.02    0.19
   3   7 -12    0.34    0.44
  -3   7  12    0.01    0.22
  -3   7  12    0.13    0.36
  -3   7  12    0.22    0.28
  -3   7  12    0.10    0.36
  -3  -7  12    0.09    0.41
   3   7 -11    4.35    0.53
   3   7 -11    4.22    0.30
   3   7 -11    3.24    0.29
  -3   7  11    4.01    0.33
  -3   7  11    4.28    0.41
  -3   7  11    4.46    0.39
  -3   7  11    4.58    0.49
   3   7 -10   11.36    0.74
   3   7 -10    8.28    0.55
   3   7 -10    7.74    0.55
  -3   7  10   10.46    0.59
  -3   7  10    8.92    0.66
  -3   7  10   10.83    0.62
  -3   7  10    9.42    0.71
  -3  -7  10    9.56    0.72
   3   7  -9    7.24    0.61
   3   7  -9    5.17    0.40
   3   7  -9    5.16    0.40
  -3   7   9    6.24    0.42
  -3   7   9    6.10    0.50
  -3   7   9    6.13    0.53
  -3  -7   9    5.43    0.59
   3   7  -8    2.45    0.46
   3   7  -8    2.55    0.24
  -3   7   8    2.37    0.25
   3   7  -8    2.48    0.26
  -3   7   8    2.45    0.40
  -3   7   8    1.99    0.31
  -3   7   8    2.68    0.33
  -3  -7   8    1.79    0.42
  -3   7   7    1.18    0.32
  -3   7   7    0.87    0.33
   3   7  -7    1.34    0.37
  -3   7   7    0.68    0.22
   3   7  -7    0.50    0.23
   3   7  -7    0.35    0.30
  -3  -7   7    0.95    0.41
   3   7  -7    0.65    0.18
  -3   7   7    1.14    0.29
  -3   7   6    6.74    0.53
  -3   7   6    6.87    0.50
   3   7  -6    7.04    0.52
  -3  -7   6    6.59    0.61
   3   7  -6    5.82    0.56
  -3   7   6    6.86    0.46
  -3   7   6    5.65    0.50
   3   7  -6    7.24    0.42
   3   7  -6    7.18    0.48
   3   7  -5   20.37    1.37
  -3   7   5   23.57    1.35
  -3   7   5   20.73    1.34
   3   7  -5   27.77    1.38
  -3   7   5   23.53    1.32
  -3  -7   5   20.55    1.42
   3   7  -5   21.58    1.33
  -3   7   5   23.83    1.35
   3   7  -5   23.90    1.30
  -3   7   4    2.47    0.31
   3   7  -4    2.65    0.39
  -3  -7   4    2.44    0.50
   3   7  -4    1.82    0.35
   3   7  -4    3.03    0.22
  -3   7   4    2.44    0.34
   3   7  -4    2.06    0.33
  -3   7   4    1.84    0.27
  -3   7   4    2.13    0.33
  -3   7   3   15.30    0.80
  -3  -7   3   11.93    0.90
   3   7  -3   12.38    0.80
  -3   7   3   12.80    0.78
   3   7  -3   12.19    0.75
   3   7  -3   13.98    0.83
   3   7  -3   13.20    0.83
  -3   7   3   12.24    0.79
  -3   7   3   12.15    0.80
  -3   7   2    0.02    0.28
   3   7  -2   -0.15    0.31
  -3  -7   2    1.09    0.48
   3   7  -2    0.52    0.28
  -3   7   2    0.22    0.22
  -3   7   2    0.26    0.24
   3   7  -2   -0.05    0.18
  -3   7   2    0.16    0.24
  -3   7   1   22.81    1.29
   3   7  -1   23.71    1.32
   3   7  -1   24.17    1.32
  -3   7   1   24.29    1.33
  -3   7   1   20.22    1.29
  -3   7   1   21.55    1.30
   3   7  -1   22.04    1.27
  -3   7   0    1.17    0.26
   3   7   0    0.91    0.26
  -3   7   0    1.17    0.33
   3   7   0    0.67    0.27
  -3   7   0    0.69    0.26
   3   7   0    1.55    0.35
   3   7   0    0.93    0.20
  -3   7   0    0.75    0.25
  -3   7  -1    6.05    0.48
   3   7   1    5.52    0.48
  -3   7  -1    6.27    0.48
  -3   7  -1    5.49    0.55
   3   7   1    7.62    0.48
   3   7   1    8.38    0.55
  -3   7  -1    7.06    0.46
   3   7   1    6.39    0.43
   3   7   2   60.34    3.45
  -3   7  -2   60.84    3.45
  -3   7  -2   61.45    3.45
  -3   7  -2   59.72    3.47
   3   7   2   65.14    3.45
  -3   7  -2   59.24    3.44
   3   7   2   60.16    3.44
   3   7   3    1.83    0.29
  -3   7  -3    1.93    0.30
  -3   7  -3    1.96    0.28
  -3   7  -3    2.15    0.37
   3   7   3    1.43    0.27
  -3   7  -3    1.71    0.25
   3   7   3    2.08    0.37
   3   7   3    2.37    0.26
   3   7   4   31.05    1.78
  -3   7  -4   31.27    1.79
   3   7   4   33.05    1.77
   3   7   4   34.20    1.83
  -3   7  -4   25.75    1.75
   3   7   4   33.21    1.76
  -3   7  -4   37.00    1.82
  -3   7  -4   29.49    1.77
  -3   7  -5    0.15    0.24
   3   7   5    0.10    0.24
   3   7   5    0.67    0.24
   3   7   5    0.22    0.26
  -3   7  -5    1.26    0.37
  -3   7  -5    0.01    0.21
   3   7   5    0.81    0.35
  -3   7  -6    5.66    0.46
   3  -7   6    7.09    0.67
  -3   7  -6    6.25    0.54
   3   7   6    6.31    0.43
   3   7   6    6.34    0.46
  -3   7  -6    6.16    0.43
   3   7   6    5.62    0.52
  -3   7  -7    0.30    0.20
   3   7   7   -0.04    0.31
  -3  -7  -7    0.73    0.57
   3   7   7   -0.25    0.29
  -3   7  -7    0.01    0.29
  -3   7  -7   -0.28    0.40
   3   7   7   -0.02    0.20
   3  -7   7   -0.02    0.56
   3   7   7    0.13    0.27
   3  -7   8   10.54    0.86
   3   7   8   10.21    0.63
  -3   7  -8   11.18    0.76
   3   7   8   10.62    0.69
   3  -7   8   12.25    0.70
  -3   7  -8   10.98    0.70
   3   7   8    9.24    0.72
   3   7   8   10.30    0.68
  -3  -7  -8    9.87    0.89
  -3   7  -9    1.26    0.44
   3   7   9    0.76    0.30
  -3   7  -9    0.69    0.32
   3   7   9    0.89    0.27
   3  -7   9    0.26    0.54
   3   7   9    0.17    0.33
   3   7   9    0.33    0.17
  -3  -7  -9    0.26    0.61
   3  -7   9    0.50    0.30
   3   7  10   20.72    1.25
  -3   7 -10   21.22    1.28
   3   7  10   18.33    1.21
   3  -7  10   21.99    1.44
   3   7  10   23.97    1.31
   3   7  10   21.60    1.19
  -3   7 -10   23.16    1.33
  -3  -7 -10   19.14    1.43
   3  -7  10   21.65    1.25
   3   7  11   43.52    2.15
   3   7  11   52.74    2.22
  -3  -7 -11   36.51    2.31
  -3   7 -11   39.77    2.18
   3  -7  11   44.72    2.14
   3   7  11   33.70    2.09
   3  -7  11   44.30    2.34
   3   7  11   34.25    2.08
   3  -7  12   43.19    1.79
   3   7  12   51.03    1.88
  -3   7 -12   38.05    1.84
   3   7  12   43.59    1.81
  -3  -7 -12   42.80    2.03
   3  -7  12   43.64    2.02
   3   7  13   43.53    2.48
  -3   7 -13   38.68    2.51
  -3  -7 -13   39.85    2.64
   3  -7  13   42.94    2.62
   3   7  14   68.40    3.66
  -3  -7 -14   63.56    3.78
   3   7  14   63.71    3.62
  -3   7 -14   61.25    3.66
   3  -7  14   67.43    3.79
  -3  -7 -15    3.04    0.89
   3   7  15    3.12    0.42
  -3   7 -15    3.35    0.57
   3  -7  15    1.96    0.71
  -3   7 -16    6.16    0.73
  -3   7 -16    6.40    0.64
  -3  -7 -16    5.98    0.88
   3   7  16    6.97    0.58
   3  -7  16    6.58    0.86
  -3   7 -17    4.08    0.67
  -3   7 -17    3.21    0.61
  -3  -7 -17    3.30    0.95
   3   7  17    3.76    0.47
   3  -7  17    2.61    0.78
  -3   7 -18   -0.08    0.61
  -3   7 -18    0.33    0.57
  -3  -7 -18   -0.08    0.91
   3   7  18   -0.10    0.45
   3  -7  18    0.14    0.76
  -3   7 -19   23.12    1.57
  -3   7 -19   24.51    1.54
  -3  -7 -19   27.73    1.78
   3   7  19   22.63    1.47
   3  -7  19   25.70    1.70
  -3   7 -20    0.51    0.62
  -3   7 -20    0.59    0.52
  -3  -7 -20   -0.46    0.76
   3   7  20   -0.63    0.52
   3  -7  20   -0.26    0.70
  -3   7 -21   12.92    1.07
  -3  -7 -21   13.28    1.22
  -3   7 -21   13.21    1.04
   3   7  21   11.48    0.94
   3  -7  21   14.11    1.19
  -3   7 -22    2.91    0.71
  -3  -7 -22    2.50    0.84
   3   7  22    2.62    0.49
  -3   7 -22    3.10    0.73
   3   7  22    3.24    0.54
   3  -7  22    1.79    0.88
  -3   7 -23    3.65    0.71
  -3  -7 -23    4.06    0.95
   3   7  23    5.32    0.72
   3  -7  23    3.76    0.93
   3   7  23    4.32    0.57
  -3   7 -23    4.00    0.71
   3   7  24   17.78    1.30
  -3  -7 -24   22.18    1.66
  -3   7 -24   19.31    1.35
   3   7  24   20.22    1.35
   3  -7  24   22.99    1.62
  -3   7 -24   19.29    1.39
  -3   7 -25   -0.08    0.71
  -3  -7 -25   -0.37    1.09
   3   7  25   -0.13    0.54
   3  -7  25   -1.01    0.85
   3   7  25    0.26    0.54
  -3   7 -25    0.06    0.68
  -3  -7 -26    0.58    1.13
   3   7  26    1.42    0.54
   3   7  26    0.46    0.62
  -3   7 -26    0.71    0.75
   3  -7  26    0.31    0.77
  -3   7 -26    0.64    0.71
  -3  -7 -27    2.77    1.13
   3   7  27    3.27    0.57
   3   7  27    2.96    0.67
  -3   7 -27    3.35    0.77
   3  -7  27    2.44    0.83
  -3   7 -27    2.50    0.77
  -3  -7 -28    2.58    0.89
   3   7  28    1.33    0.55
   3   7  28    1.97    0.50
  -3   7 -28   -0.09    0.75
   3  -7  28    0.99    1.00
  -3   7 -28    0.09    0.62
  -3   7 -29    0.28    0.66
   3   7  29    0.23    0.66
  -3  -7 -29   -1.63    1.26
  -3   7 -30    0.69    0.79
   3   7  30   -0.02    0.71
  -3  -7 -30   -1.28    1.20
  -3   7 -31    0.32    0.87
   3   7  31    0.35    0.59
  -3  -7 -31    1.46    0.99
  -3   7 -32    1.49    0.87
  -3  -7 -32    1.64    1.38
   3   7  32    0.82    0.57
  -3   7 -33    0.31    0.64
   3  -7  33    0.67    0.96
  -3  -7 -33   -0.53    1.02
   3   7  33    0.59    0.74
  -3   7 -34    0.08    0.69
   3   7  34    0.03    0.81
   3  -7  34   -0.56    1.09
  -3  -7 -34    1.58    1.38
  -3   9  31   14.46    1.14
  -3   9  31   15.97    1.29
   3   9 -31   16.04    1.11
   3   9 -31   15.73    1.39
  -3   9  30    1.15    0.50
   3   9 -30    0.68    0.45
   3   9 -30    0.03    0.92
  -3   9  30    1.02    0.75
  -3   9  29    0.92    0.48
   3   9 -29    0.59    0.44
   3   9 -29   -0.03    0.92
  -3   9  29    1.13    0.75
  -3   9  28    2.15    0.54
   3   9 -28    1.63    0.46
   3   9 -28    2.91    0.93
  -3   9  28    2.29    0.76
  -3   9  27    2.72    0.61
   3   9 -27    3.01    0.51
  -3   9  27    3.98    0.78
  -3   9  26    0.61    0.60
   3   9 -26   -0.46    0.51
  -3   9  26   -0.22    0.73
  -3   9  25    2.57    0.61
   3   9 -25    1.25    0.58
  -3   9  25    2.24    0.69
  -3   9  24    1.11    0.54
   3   9 -24    0.69    0.56
  -3   9  24    0.61    0.67
  -3   9  23    2.09    0.48
   3   9 -23    1.97    0.50
  -3   9  23    1.67    0.68
  -3   9  22    2.29    0.59
   3   9 -22    2.17    0.51
   3   9 -22    3.65    0.80
  -3   9  22    1.51    0.63
  -3   9  21    3.66    0.51
   3   9 -21    2.75    0.60
   3   9 -21    2.91    0.82
  -3   9  21    3.77    0.64
  -3   9  20    0.72    0.51
   3   9 -20    0.06    0.36
   3   9 -20   -0.14    0.72
  -3   9  20    0.91    0.57
  -3   9  19    0.52    0.36
   3   9 -19    0.06    0.49
  -3   9  19    0.16    0.53
   3   9 -19    0.18    0.64
  -3   9  18    3.27    0.53
   3   9 -18    3.48    0.61
  -3   9  18    3.56    0.55
  -3   9  17    0.64    0.35
  -3   9  17    0.59    0.46
   3   9 -17    0.53    0.63
  -3   9  17    0.59    0.47
  -3   9  16   68.38    3.83
  -3   9  16   65.47    3.76
  -3   9  16   72.17    3.75
   3   9 -16   76.62    3.90
  -3   9  15   34.54    2.23
  -3   9  15   35.95    2.17
  -3   9  15   35.19    2.25
   3   9 -15   38.77    2.31
  -3   9  14   81.21    4.73
  -3   9  14   88.11    4.69
   3   9 -14   89.99    4.79
  -3   9  14   90.21    4.68
  -3   9  13   37.55    1.87
  -3   9  13   28.93    1.94
  -3   9  13   31.92    1.86
   3   9 -13   27.49    1.97
   3   9 -13   34.96    1.93
  -3   9  13   31.01    1.92
  -3  -9  12   39.92    2.63
  -3   9  12   49.02    2.56
  -3   9  12   39.19    2.55
  -3   9  12   45.21    2.63
   3   9 -12   44.31    2.66
   3   9 -12   51.83    2.63
  -3   9  12   47.89    2.61
  -3  -9  11   19.79    1.42
  -3   9  11   22.28    1.31
  -3   9  11   22.29    1.33
  -3   9  11   23.40    1.41
   3   9 -11   23.00    1.45
   3   9 -11   23.43    1.40
  -3   9  11   23.31    1.38
   3   9 -10    0.30    0.42
  -3  -9  10    0.52    0.50
  -3   9  10    0.31    0.29
  -3   9  10    0.42    0.34
   3   9 -10   -0.04    0.47
  -3   9  10    0.15    0.35
  -3   9  10    0.76    0.42
  -3  -9   9   32.32    2.02
  -3   9   9   33.61    1.91
  -3   9   9   36.13    1.93
   3   9  -9   37.89    1.99
   3   9  -9   34.00    2.01
  -3   9   9   27.99    1.96
  -3   9   9   33.52    1.96
  -3  -9   8   29.32    1.78
  -3   9   8   32.76    1.66
  -3   9   8   33.36    1.69
   3   9  -8   32.11    1.73
   3   9  -8   36.75    1.79
  -3   9   8   33.50    1.74
  -3   9   8   31.10    1.71
  -3   9   7   87.01    4.77
   3   9  -7   82.60    4.80
  -3  -9   7   80.89    4.82
  -3   9   7   92.16    4.75
  -3   9   7   82.67    4.76
   3   9  -7   86.97    4.78
   3   9  -7   82.81    4.71
  -3   9   7   89.28    4.78
  -3   9   6   66.80    3.75
   3   9  -6   65.50    3.78
  -3  -9   6   56.86    3.80
   3   9  -6   64.49    3.69
   3   9  -6   69.63    3.76
  -3   9   6   72.73    3.74
  -3   9   6   65.96    3.75
  -3   9   6   70.18    3.72
   3   9  -5    3.32    0.54
  -3   9   5    4.09    0.46
   3   9  -5    4.07    0.44
  -3   9   5    4.04    0.43
  -3   9   5    4.18    0.38
   3   9  -5    4.22    0.33
  -3   9   5    4.38    0.44
   3   9  -4   21.48    1.29
  -3   9   4   21.70    1.24
  -3   9   4   20.52    1.22
   3   9  -4   22.72    1.27
  -3   9   4   22.33    1.26
   3   9  -4   18.04    1.25
   3   9  -4   20.97    1.19
  -3   9   4   18.33    1.24
  -3   9   3   19.62    1.24
  -3   9   3   20.85    1.22
   3   9  -3   17.31    1.24
  -3   9   3   24.71    1.24
   3   9  -3   20.94    1.18
   3   9  -3   21.30    1.24
  -3   9   3   18.38    1.21
   3   9  -3   20.76    1.27
   3   9  -2   28.26    1.59
  -3   9   2   24.43    1.55
  -3   9   2   26.53    1.56
   3   9  -2   26.96    1.52
   3   9  -2   29.28    1.58
  -3   9   2   27.97    1.55
   3   9  -2   23.47    1.58
  -3   9   2   26.24    1.58
   3   9  -1   25.63    1.54
  -3   9   1   24.58    1.49
   3   9  -1   25.25    1.47
  -3   9   1   25.56    1.50
  -3   9   1   25.78    1.50
   3   9  -1   25.73    1.52
   3   9  -1   28.33    1.53
  -3   9   1   26.47    1.53
  -3   9   0   37.68    2.12
   3   9   0   43.38    2.17
  -3   9   0   35.42    2.15
   3   9   0   39.39    2.14
   3   9   0   36.97    2.10
  -3   9   0   35.32    2.12
   3   9   0   36.82    2.14
  -3   9   0   35.62    2.12
   3   9   1   69.26    3.86
  -3   9  -1   71.29    3.89
  -3   9  -1   59.57    3.87
  -3   9  -1   74.43    3.92
   3   9   1   61.40    3.89
  -3   9  -1   71.87    3.88
   3   9   1   69.45    3.89
   3   9   2   74.10    3.85
  -3   9  -2   71.44    3.87
  -3   9  -2   69.15    3.90
   3   9   2   63.97    3.86
  -3   9  -2   70.85    3.86
   3   9   2   74.79    3.88
   3   9   3  188.43   11.03
  -3   9  -3  200.95   11.05
   3   9   3  231.96   11.08
  -3   9  -3  250.30   11.04
  -3   9  -3  188.85   11.07
   3   9   3  197.95   11.03
  -3   9  -3  181.40   11.03
   3   9   3  177.65   11.04
  -3   9  -4    3.60    0.55
   3   9   4    2.90    0.39
  -3   9  -4    3.64    0.38
   3   9   4    3.05    0.37
   3   9   4    2.96    0.36
  -3   9  -4    3.01    0.40
  -3   9  -4    3.27    0.35
   3   9   4    3.30    0.50
   3   9   5   84.92    5.22
  -3   9  -5   86.14    5.21
   3   9   5   87.33    5.21
   3   9   5   92.17    5.25
  -3   9  -5  100.49    5.24
  -3   9  -5   90.86    5.26
   3   9   5   96.04    5.20
  -3   9  -6   45.45    2.48
   3   9   6   42.38    2.54
  -3   9  -6   42.05    2.50
  -3   9  -6   39.56    2.55
   3   9   6   44.07    2.48
   3   9   6   43.98    2.50
  -3   9  -6   49.01    2.54
   3   9   6   45.61    2.51
   3   9   7    3.94    0.42
  -3   9  -7    3.33    0.42
  -3   9  -7    3.77    0.43
   3   9   7    4.30    0.54
  -3   9  -7    3.30    0.34
   3   9   7    3.46    0.39
  -3   9  -7    3.55    0.54
   3   9   7    3.65    0.37
  -3   9  -8   65.38    3.75
   3   9   8   72.01    3.66
   3   9   8   63.19    3.69
  -3   9  -8   65.96    3.72
  -3   9  -8   65.71    3.67
   3   9   8   69.04    3.74
   3   9   8   62.08    3.69
  -3   9  -8   63.32    3.70
  -3   9  -9   16.24    1.12
   3   9   9   15.74    0.94
   3   9   9   15.82    1.01
  -3   9  -9   17.02    1.04
  -3   9  -9   15.94    0.96
   3   9   9   18.91    1.10
   3   9   9   15.89    1.01
  -3   9  -9   13.74    1.01
  -3   9 -10    1.74    0.59
   3   9  10    2.07    0.26
   3   9  10    2.51    0.40
  -3   9 -10    1.92    0.40
  -3   9 -10    2.09    0.30
   3   9  10    2.13    0.48
   3   9  10    2.66    0.38
  -3   9 -10    1.79    0.43
  -3   9 -11   15.92    1.11
   3   9  11   14.51    0.97
  -3   9 -11   16.15    1.00
  -3   9 -11   14.25    0.89
   3   9  11   13.95    1.04
   3   9  11   16.88    0.99
  -3   9 -11   14.21    1.00
  -3   9 -12  123.12    6.51
   3   9  12  125.77    6.44
  -3   9 -12   91.81    6.38
   3   9  12  145.43    6.50
  -3   9 -12  147.49    6.49
  -3   9 -12  106.57    6.45
   3   9  12  128.75    6.46
   3   9  13   51.91    2.88
   3   9  13   50.01    2.86
  -3   9 -13   49.42    2.93
  -3   9 -13   46.34    2.89
   3   9  13   53.73    2.92
   3   9  14   24.60    1.51
  -3   9 -14   23.89    1.50
  -3   9 -14   25.89    1.58
   3  -9  14   21.92    1.73
   3   9  14   23.52    1.45
   3   9  15    2.44    0.43
  -3   9 -15    1.43    0.56
  -3  -9 -15    1.94    0.90
  -3   9 -15    1.06    0.57
   3   9  15    0.76    0.56
   3  -9  15    2.11    0.80
  -3  -9 -16    0.06    0.84
   3   9  16    0.58    0.40
   3  -9  16   -0.03    0.68
   3   9  16    0.44    0.41
  -3   9 -16    0.58    0.49
  -3   9 -16    0.31    0.51
   3  -9  17   32.96    2.20
   3   9  17   35.67    2.05
  -3   9 -17   32.86    2.03
  -3  -9 -17   30.66    2.21
   3   9  17   32.70    1.95
   3   9  18   71.05    3.91
   3  -9  18   74.51    4.07
   3   9  18   65.21    3.85
  -3  -9 -18   63.23    4.07
   3   9  19    1.67    0.53
   3  -9  19    1.90    0.90
  -3  -9 -19    1.46    0.96
   3   9  19    1.24    0.49
   3   9  20   10.30    0.94
   3  -9  20   10.46    1.20
  -3  -9 -20   11.27    1.15
   3   9  20   10.79    0.84
   3   9  21   21.72    1.40
   3  -9  21   21.83    1.59
  -3  -9 -21   20.95    1.71
   3   9  21   18.29    1.31
   3   9  22    3.86    0.56
   3  -9  22    4.28    0.89
  -3  -9 -22    5.59    1.15
   3   9  22    3.42    0.60
  -3  -9 -23   29.52    2.14
   3   9  23   28.20    1.85
  -3   9 -23   31.28    1.92
   3  -9  23   26.62    2.08
  -3  -9 -24   12.92    1.42
   3   9  24   11.60    1.05
  -3   9 -24   12.40    1.12
   3  -9  24   14.97    1.42
  -3  -9 -25    8.51    1.28
   3   9  25    7.69    0.80
  -3   9 -25    8.29    0.88
   3  -9  25    7.82    1.23
   3  -9  26    0.44    1.07
  -3   9 -26    0.41    0.61
  -3  -9 -26   -0.57    1.11
   3  -9  27   -0.29    1.07
  -3   9 -27    0.25    0.69
  -3  -9 -27    0.08    1.14
   3  -9  28   -0.92    1.09
  -3   9 -28   -0.13    0.77
  -3  -9 -28    1.00    1.28
   3  -9  29    1.92    1.10
  -3   9 -29    1.83    0.89
  -3  -9 -29    3.04    1.35
   3  -9  30    0.04    0.88
  -3  -9 -30    0.65    1.31
  -3   9 -30   -0.05    0.93
  -3  -9 -31    1.01    1.05
  -3  11  27   -0.10    0.61
  -3  11  27    0.26    0.68
  -3  11  26   -0.33    0.62
  -3  11  26    0.26    0.73
   3  11 -26   -0.32    0.67
  -3  11  25    0.72    0.52
  -3  11  25    0.20    0.71
   3  11 -25    0.37    0.84
  -3  11  24    0.50    0.53
  -3  11  24    1.11    0.71
   3  11 -24    0.80    0.92
  -3  11  23    0.89    0.59
  -3  11  23    0.25    0.67
   3  11 -23    0.61    0.87
  -3  11  22    0.44    0.44
  -3  11  22    0.75    0.65
   3  11 -22   -0.05    0.63
  -3  11  21    3.72    0.64
  -3  11  21    3.90    0.72
   3  11 -21    3.34    0.79
   3  11 -20    0.71    0.54
  -3  11  20    1.31    0.55
  -3  11  20    1.65    0.66
   3  11 -20    0.50    0.81
   3  11 -19    5.63    0.70
  -3  11  19    5.93    0.58
  -3  11  19    4.71    0.76
   3  11 -19    6.72    0.88
   3  11 -18    6.63    0.68
  -3  11  18    7.71    0.71
  -3  11  18    7.44    0.80
   3  11 -18    7.99    0.79
   3  11 -17    4.98    0.67
  -3  11  17    4.83    0.62
  -3  11  17    3.48    0.69
   3  11 -17    6.02    0.84
   3  11 -16    4.21    0.61
  -3  11  16    6.14    0.63
  -3  11  16    4.08    0.68
   3  11 -16    4.81    0.83
   3  11 -15    0.48    0.41
  -3  11  15    0.48    0.50
  -3  11  15    0.24    0.58
   3  11 -15    0.33    0.51
   3  11 -14   -0.40    0.42
  -3  11  14    0.03    0.43
  -3  11  14    0.57    0.57
   3  11 -14   -0.02    0.70
   3  11 -13    7.57    0.66
  -3  11  13    6.87    0.63
  -3  11  13    7.45    0.73
   3  11 -13    6.29    0.82
   3  11 -12    0.74    0.45
   3  11 -12    0.25    0.59
  -3  11  12    0.43    0.45
  -3  11  12    0.88    0.53
  -3  11  11    6.99    0.52
   3  11 -11    5.50    0.53
   3  11 -11    6.21    0.60
   3  11 -11    6.02    0.80
  -3  11  11    5.88    0.57
  -3  11  11    6.44    0.65
  -3  11  10   10.47    0.69
   3  11 -10   10.66    0.73
   3  11 -10    8.64    0.83
  -3  11  10    9.74    0.70
  -3  11  10   10.19    0.76
  -3  11  10   11.53    0.81
  -3  11   9   11.22    0.72
   3  11  -9   10.46    0.82
  -3  11   9   12.81    0.76
   3  11  -9   10.27    0.94
  -3  11   9   11.23    0.79
  -3  11   9   11.51    0.83
  -3  11   8    7.36    0.54
  -3  11   8    6.56    0.64
   3  11  -8    6.42    0.60
  -3  11   8    6.75    0.58
   3  11  -8    5.30    0.69
  -3  11   8    6.67    0.58
   3  11  -8    7.37    0.66
  -3  11   7    0.22    0.31
   3  11  -7    0.35    0.38
  -3  11   7    0.29    0.43
   3  11  -7    0.22    0.38
  -3  11   7    0.27    0.39
  -3  11   7    0.12    0.37
   3  11  -7    1.00    0.59
  -3  11   6    1.52    0.35
  -3  11   6    1.67    0.42
   3  11  -6    2.22    0.46
   3  11  -6    1.55    0.43
  -3  11   6    1.46    0.42
   3  11  -6    0.76    0.52
  -3  11   6    1.33    0.40
   3  11  -5    4.77    0.62
  -3  11   5    5.81    0.47
  -3  11   5    4.70    0.52
   3  11  -5    4.69    0.52
  -3  11   5    3.73    0.52
  -3  11   5    5.18    0.49
   3  11  -5    4.54    0.50
   3  11  -4    0.84    0.45
  -3  11   4    1.12    0.34
  -3  11   4    0.97    0.40
   3  11  -4    1.31    0.44
  -3  11   4    0.73    0.36
  -3  11   4    0.19    0.41
   3  11  -4    0.88    0.52
  -3  11   3   -0.13    0.35
   3  11  -3   -0.07    0.42
  -3  11   3    0.46    0.45
   3  11  -3   -0.11    0.46
  -3  11   3    0.08    0.35
  -3  11   3    0.10    0.36
   3  11  -3   -0.09    0.39
  -3  11   2   12.17    0.78
   3  11  -2   10.80    0.80
   3  11  -2   11.33    0.85
  -3  11   2   11.96    0.83
   3  11  -2   13.18    0.83
  -3  11   2   12.10    0.78
  -3  11   2    9.32    0.77
  -3  11   1    1.08    0.47
   3  11  -1    0.96    0.46
  -3  11   1    0.66    0.35
   3  11  -1    0.94    0.41
  -3  11   1    0.44    0.35
   3  11  -1    1.14    0.37
  -3  11   1    0.38    0.38
  -3  11   0   41.89    2.43
   3  11   0   40.88    2.44
  -3  11   0   42.56    2.42
  -3  11   0   38.86    2.42
   3  11   0   39.74    2.45
  -3  11   0   45.99    2.48
  -3  11  -1    3.61    0.46
   3  11   1    4.34    0.49
   3  11   1    3.62    0.39
  -3  11  -1    4.39    0.43
  -3  11  -1    3.34    0.41
   3  11   1    4.69    0.52
   3  11   1    3.46    0.51
  -3  11  -1    4.75    0.58
  -3  11  -2   13.01    0.78
   3  11   2   11.42    0.78
  -3  11  -2   10.80    0.73
   3  11   2   11.52    0.71
   3  11   2   11.69    0.79
  -3  11  -2    8.99    0.71
   3  11   2    9.09    0.76
  -3  11  -2    9.20    0.81
  -3  11  -3   37.75    2.05
   3  11   3   38.76    2.05
  -3  11  -3   36.14    2.00
   3  11   3   28.80    2.05
   3  11   3   34.77    2.00
  -3  11  -3   35.76    2.02
  -3  11  -3   33.33    2.08
   3  11   3   33.11    2.02
   3  11   4    6.83    0.58
  -3  11  -4    4.87    0.44
  -3  11  -4    5.09    0.52
   3  11   4    4.56    0.50
   3  11   4    5.17    0.47
  -3  11  -4    4.57    0.48
  -3  11  -4    6.86    0.68
   3  11   4    4.56    0.50
   3  11   5   34.70    1.86
  -3  11  -5   35.47    1.96
  -3  11  -5   37.31    1.90
   3  11   5   33.22    1.92
  -3  11  -5   29.23    1.83
   3  11   5   35.94    1.89
   3  11   6   22.20    1.37
  -3  11  -6   21.66    1.47
  -3  11  -6   23.50    1.40
   3  11   6   24.74    1.45
   3  11   6   22.36    1.37
   3  11   7    2.60    0.41
  -3  11  -7    2.28    0.56
  -3  11  -7    3.21    0.50
   3  11   7    2.84    0.49
   3  11   7    3.71    0.48
   3  11   8   12.45    0.85
  -3  11  -8   12.09    0.94
  -3  11  -8   14.21    0.89
   3  11   8   11.52    0.93
   3  11   8   13.51    0.88
   3  11   9    1.33    0.36
   3  11   9    1.54    0.41
  -3  11  -9    1.45    0.46
  -3  11  -9    0.99    0.57
   3  11   9    1.18    0.54
   3  11  10    9.31    0.68
   3  11  10    6.48    0.71
  -3  11 -10    8.76    0.73
   3  11  10    8.37    0.65
  -3  11 -10    9.45    0.86
   3  11  11   19.71    1.19
   3  11  11   19.00    1.25
  -3  11 -11   19.23    1.24
  -3  11 -11   21.09    1.36
   3  11  11   17.28    1.19
   3  11  12    1.37    0.39
  -3  11 -12    0.69    0.69
  -3  11 -12    1.54    0.51
   3  11  12    2.06    0.60
   3  11  12    1.83    0.46
   3  11  13    3.99    0.46
   3  11  13    4.18    0.54
  -3  11 -13    4.52    0.58
  -3  11 -13    3.66    0.75
   3  11  13    3.87    0.66
  -3  11 -14    5.95    0.79
   3  11  14    5.03    0.58
   3  11  14    6.09    0.66
  -3  11 -14    6.32    0.61
   3  11  14    4.66    0.55
   3  11  15    8.60    0.68
  -3  11 -15    8.59    0.89
   3  11  15    8.35    0.79
  -3  11 -15    7.89    0.69
   3  11  15    7.95    0.69
   3  11  16   17.56    1.15
   3  11  16   16.68    1.29
   3  11  16   18.57    1.17
  -3  11 -16   18.66    1.22
  -3  11 -16   18.38    1.32
   3  11  17    0.99    0.67
   3  11  17    0.82    0.38
  -3  11 -17    1.35    0.62
  -3  11 -17    0.74    0.48
   3  11  18    8.36    0.85
   3  11  18    7.85    0.74
  -3  11 -18    8.28    0.82
  -3  11 -18    8.90    0.78
   3  11  19    0.02    0.50
   3  11  19    0.61    0.51
  -3  11 -19    0.99    0.58
  -3  11 -19    0.09    0.50
   3  11  20    1.72    0.62
   3  11  20    1.88    0.50
  -3  11 -20    1.21    0.62
  -3  11 -20    1.73    0.59
   3  11  21    1.21    0.71
   3  11  21    1.97    0.56
  -3  11 -21    0.80    0.67
  -3  11 -21    1.53    0.45
   3  11  22    0.67    0.74
   3  11  22    1.34    0.56
  -3  11 -22    2.41    0.75
  -3  11 -22    0.68    0.58
   3  11  23    4.97    0.85
   3  11  23    7.26    0.65
  -3  11 -23    5.88    0.90
  -3  11 -23    7.69    0.81
   3  11  24    0.34    0.58
   3  11  24    0.48    0.61
  -3  11 -24    0.18    0.76
  -3  11 -24   -0.22    0.60
   3  11  25    1.74    0.59
   3  11  25    1.81    0.66
  -3  11 -25    1.25    0.49
   3  11  26    2.58    0.68
   3  11  27    3.57    0.68
  -3  13  21    9.61    0.79
  -3  13  21    9.42    0.84
  -3  13  20    2.00    0.61
  -3  13  20    1.54    0.53
  -3  13  19    5.27    0.72
  -3  13  19    5.63    0.70
   3  13 -19    3.95    0.86
  -3  13  18    2.36    0.69
   3  13 -18    3.12    0.85
  -3  13  18    3.89    0.62
  -3  13  17    0.56    0.64
  -3  13  17    0.02    0.52
   3  13 -17    1.16    0.87
   3  13 -17    0.24    0.59
  -3  13  16    1.18    0.61
  -3  13  16    0.35    0.52
   3  13 -16    0.55    0.67
   3  13 -16    0.71    0.46
  -3  13  15    1.11    0.52
  -3  13  15    0.17    0.50
   3  13 -15    0.95    0.83
   3  13 -15    0.54    0.54
  -3  13  14    1.90    0.51
  -3  13  14    2.87    0.53
   3  13 -14    2.97    0.65
   3  13 -14    4.07    0.65
  -3  13  13   -0.11    0.54
  -3  13  13   -0.19    0.39
   3  13 -13    0.58    0.76
   3  13 -13    0.57    0.59
  -3  13  12    3.42    0.66
  -3  13  12    4.05    0.57
   3  13 -12    4.75    0.75
   3  13 -12    5.31    0.67
  -3  13  11    0.39    0.55
  -3  13  11   -0.18    0.37
   3  13 -11   -0.41    0.57
   3  13 -11   -0.35    0.70
   3  13 -10    3.78    0.64
  -3  13  10    3.40    0.54
   3  13  -9    4.25    0.60
   3  13  -9    4.05    0.61
  -3  13   9    3.49    0.54
   3  13  -8   10.51    0.76
   3  13  -8    9.57    0.90
   3  13  -7    1.63    0.50
   3  13  -7    2.23    0.68
  -3  13   7    1.93    0.51
   3  13  -6    0.83    0.60
   3  13  -6   -0.10    0.51
   3  13  -5    5.56    0.65
   3  13  -5    5.55    0.54
   3  13  -4    3.46    0.58
   3  13  -4    3.67    0.58
   3  13  -3    1.05    0.54
   3  13  -3    0.76    0.41
  -3  13   3    1.20    0.41
   3  13  -2    1.47    0.49
  -3  13   2    0.76    0.40
  -3  13   2    2.04    0.53
   3  13  -2    0.93    0.42
  -3  13   1   10.91    0.83
   3  13  -1   11.21    0.85
  -3  13   1   10.54    0.78
   3  13  -1   11.30    0.81
   3  13   0    2.08    0.50
  -3  13   0    2.68    0.42
  -3  13   0    2.50    0.55
   3  13   0    1.98    0.46
   3  13   1    3.62    0.51
  -3  13  -1    3.91    0.66
  -3  13  -1    5.08    0.51
   3  13   1    5.70    0.57
  -3  13  -2   18.19    1.16
  -3  13  -2   16.47    1.07
   3  13   2   18.48    1.08
   3  13   3    0.66    0.40
  -3  13  -3    0.38    0.61
  -3  13  -3   -0.06    0.48
   3  13   3    0.97    0.43
   3  13   4   21.04    1.48
  -3  13  -4   21.48    1.55
  -3  13  -4   26.48    1.50
   3  13   4   26.35    1.49
   3  13   5    8.59    0.71
  -3  13  -5    6.85    0.79
  -3  13  -5    7.50    0.69
   3  13   5    8.03    0.70
   3  13   6   20.91    1.46
  -3  13  -6   22.54    1.54
  -3  13  -6   24.80    1.46
   3  13   6   24.19    1.44
   3  13   7    0.02    0.54
  -3  13  -7    0.32    0.52
  -3  13  -7    1.28    0.51
   3  13   7    0.33    0.41
   3  13   8    0.39    0.58
  -3  13  -8    1.56    0.72
  -3  13  -8    1.88    0.43
   3  13   8    0.73    0.49
   3  13   9    0.05    0.60
  -3  13  -9   -0.04    0.67
  -3  13  -9    0.39    0.44
   3  13  10    3.91    0.71
  -3  13 -10    3.47    0.70
  -3  13 -10    5.64    0.61
   3  13  11    0.61    0.67
  -3  13 -11   -0.37    0.77
  -3  13 -11    0.26    0.51
   3  13  12    7.15    0.84
  -3  13 -12    8.18    0.93
  -3  13 -12    7.91    0.74
   3  13  13    1.58    0.67
  -3  13 -13    1.18    0.50
  -3  13 -13    1.42    0.58
  -3  13 -14   19.06    1.17
  -3  13 -14   18.25    1.36
  -3  13 -15    0.60    0.51
   3  13  15    0.54    0.58
  -3  13 -15   -0.54    0.81
  -3  13 -16    1.07    0.62
   3  13  16    2.23    0.55
  -3  13 -16    1.56    0.81
  -3  13 -17    3.79    0.62
   3  13  17    3.27    0.62
  -3  13 -17    4.98    0.74
   3  13  18    6.19    0.71
   3  13  20    4.19    0.58
   3  13  21    0.88    0.52
   3  13  22    0.89    0.59
   3  15  -4    3.86    0.60
   3  15  -3    2.42    0.58
   3  15  -2    1.37    0.51
   3  15  -1   11.39    0.92
  -4   0  42   16.70    1.29
   4   0 -42   14.48    1.68
  -4   0  41   -0.76    0.81
   4   0 -41   -1.45    1.34
   4   0 -40    5.01    1.41
  -4   0  40    5.35    0.96
  -4   0  40    4.13    0.94
   4   0 -39   -0.38    1.13
  -4   0  39   -0.47    0.85
  -4   0  39   -0.25    0.81
   4   0 -38    2.42    0.93
  -4   0  38    2.21    0.78
  -4   0  38    3.31    0.84
  -4   0  37   -0.08    0.57
   4   0 -37    0.56    0.75
   4   0 -37   -0.20    1.13
  -4   0  37    0.39    0.75
  -4   0  36   24.75    1.59
   4   0 -36   19.33    1.59
   4   0 -36   23.66    1.94
  -4   0  36   23.27    1.58
  -4   0  35    0.68    0.73
   4   0 -35    0.75    0.79
   4   0 -35   -0.37    1.04
  -4   0  35   -0.07    0.65
  -4   0  34    2.18    0.71
   4   0 -34    1.25    0.80
   4   0 -34    1.91    0.99
  -4   0  34    2.49    0.74
  -4   0  33    0.28    0.49
   4   0 -33    0.02    0.73
   4   0 -33    1.77    1.11
  -4   0  33   -0.19    0.72
  -4   0  32    7.12    0.80
   4   0 -32    6.17    0.82
   4   0 -32    6.72    1.12
  -4   0  32    7.34    0.89
  -4   0  31    0.30    0.62
   4   0 -31    0.31    0.61
   4   0 -31    0.42    0.94
  -4   0  31   -0.02    0.64
  -4   0  30   15.41    1.08
   4   0 -30   13.99    1.14
   4   0 -30   14.73    1.40
  -4   0  30   14.36    1.15
  -4   0  29    0.34    0.57
   4   0 -29   -0.12    0.67
   4   0 -29    0.32    0.80
  -4   0  29   -0.78    0.63
  -4   0  28   35.49    2.03
   4   0 -28   32.03    2.01
   4   0 -28   28.47    2.20
  -4   0  28   34.10    2.05
  -4   0  27    0.56    0.47
   4   0 -27   -0.39    0.60
   4   0 -27    1.04    0.77
  -4   0  27    0.11    0.54
  -4   0  26   11.44    0.88
   4   0 -26   11.07    0.93
   4   0 -26    8.87    1.14
  -4   0  26   11.28    0.91
  -4   0  25    0.20    0.43
   4   0 -25   -0.01    0.53
   4   0 -25   -0.02    0.68
  -4   0  25    0.42    0.52
  -4   0  24    8.92    0.74
   4   0 -24    8.30    0.76
   4   0 -24    7.52    0.97
  -4   0  24    7.65    0.75
  -4   0  23    0.48    0.38
   4   0 -23    0.63    0.49
   4   0 -23   -0.09    0.62
  -4   0  23   -0.26    0.48
  -4   0  22  109.72    6.00
  -4   0  22   99.28    6.02
   4   0 -22  113.61    6.00
   4   0 -22  106.06    6.08
  -4   0  21   -0.12    0.44
   4   0 -21   -0.22    0.66
   4   0 -21    0.08    0.44
  -4   0  21    0.14    0.36
  -4   0  20   12.41    0.82
  -4   0  20   11.85    0.86
   4   0 -20   10.96    0.84
   4   0 -20   11.36    0.97
  -4   0  19    0.74    0.43
   4   0 -19    0.40    0.58
   4   0 -19    0.21    0.43
  -4   0  19    0.61    0.38
  -4   0  18  249.15   14.07
  -4   0  18  261.19   14.08
   4   0 -18  259.23   14.07
   4   0 -18  253.91   14.12
  -4   0  17    0.36    0.44
   4   0 -17    0.15    0.59
   4   0 -17   -0.11    0.49
  -4   0  17    0.37    0.37
  -4   0  16  216.20   12.16
  -4   0  16  218.92   12.16
   4   0 -16  230.24   12.16
   4   0 -16  218.10   12.20
  -4   0  15    0.45    0.44
   4   0 -15   -0.36    0.66
   4   0 -15   -0.02    0.50
  -4   0  15    0.20    0.41
  -4   0  14  467.25   26.45
  -4   0  14  466.35   26.46
   4   0 -14  504.44   26.46
   4   0 -14  500.57   26.50
  -4   0  13    0.23    0.37
   4   0 -13    0.28    0.56
   4   0 -13   -0.32    0.41
  -4   0  13    0.16    0.30
  -4   0  12  114.86    6.36
  -4   0  12  112.99    6.36
   4   0 -12  116.23    6.40
   4   0 -12  117.19    6.36
   4   0 -11   -0.15    0.27
  -4   0  11    0.31    0.31
   4   0 -11    0.36    0.33
  -4   0  11    0.21    0.29
   4   0 -10  684.50   37.35
  -4   0  10  683.42   37.36
  -4   0  10  657.12   37.36
   4   0 -10  708.33   37.36
   4   0  -9   -0.20    0.33
   4   0  -9    0.14    0.25
  -4   0   9   -0.53    0.42
  -4   0   9   -0.08    0.30
  -4   0   9    0.09    0.31
  -4   0   8  758.98   40.61
   4   0  -8  768.15   40.60
  -4   0   8  709.25   40.60
   4   0  -8  745.33   40.59
  -4   0   8  739.29   40.60
   4   0  -7   -0.15    0.24
  -4   0   7   -0.50    0.30
   4   0  -7   -0.15    0.26
  -4   0   7   -0.05    0.38
  -4   0   7   -0.01    0.35
   4   0  -7   -0.05    0.35
  -4   0   7    0.25    0.27
   4   0  -6  661.73   36.90
  -4   0   6  709.23   36.91
   4   0  -6  660.30   36.90
  -4   0   6  667.87   36.92
  -4   0   6  677.01   36.91
   4   0  -6  682.75   36.91
  -4   0   5    0.10    0.18
  -4   0   5    0.35    0.37
   4   0  -5    0.71    0.35
   4   0  -5   -0.21    0.23
   4   0  -5   -0.06    0.13
  -4   0   5    0.18    0.41
   4   0  -5    0.11    0.30
  -4   0   5    0.05    0.24
   4   0  -4 2921.90  147.53
  -4   0   4 2712.53  147.53
  -4   0   4 3056.36  147.53
  -4   0   4 2629.62  147.51
   4   0  -4 2881.87  147.53
   4   0  -4 2498.51  147.51
   4   0  -3    0.05    0.15
  -4   0   3    0.22    0.14
   4   0  -3    0.15    0.27
  -4   0   3    0.50    0.32
   4   0  -3   -0.06    0.09
   4   0  -3   -0.11    0.26
  -4   0   3   -0.28    0.26
   4   0  -2  111.39    6.13
  -4   0   2  109.24    6.15
   4   0  -2  107.79    6.15
  -4   0   2  110.70    6.14
   4   0  -2  111.00    6.15
  -4   0   2  120.64    6.15
   4   0  -2  114.02    6.13
  -4   0   1    0.09    0.20
   4   0  -1    0.16    0.16
   4   0  -1    0.00    0.14
  -4   0   1   -0.12    0.13
   4   0  -1    0.10    0.24
  -4   0   1   -0.43    0.21
  -4   0   1   -0.01    0.10
   4   0  -1    0.01    0.10
  -4   0   0  450.76   24.62
  -4   0   0  458.02   24.63
   4   0   0  466.60   24.63
   4   0   0  447.92   24.63
  -4   0   0  463.43   24.63
  -4   0   0  447.74   24.63
   4   0   0  428.99   24.62
   4   0   0  444.64   24.63
  -4   0  -1    0.03    0.16
   4   0   1   -0.12    0.18
   4   0   1    0.04    0.14
   4   0   1    0.07    0.21
   4   0   1    0.09    0.19
  -4   0  -1    0.17    0.20
  -4   0  -1    0.05    0.18
  -4   0  -1   -0.17    0.23
  -4   0  -2  102.03    5.59
   4   0   2  105.67    5.59
  -4   0  -2   98.00    5.58
   4   0   2  106.39    5.59
   4   0   2   99.29    5.59
  -4   0  -2  100.17    5.60
  -4   0  -3    0.13    0.16
  -4   0  -3    0.12    0.33
   4   0   3    0.23    0.26
  -4   0  -3    0.29    0.28
   4   0   3    0.12    0.16
  -4   0  -3   -0.04    0.20
   4   0   3   -0.10    0.24
   4   0   3    0.09    0.24
  -4   0  -4  292.99   16.48
   4   0   4  309.58   16.48
  -4   0  -4  313.05   16.51
   4   0   4  307.88   16.50
  -4   0  -4  294.44   16.49
   4   0   4  296.79   16.49
  -4   0  -5    0.01    0.19
   4   0   5    0.05    0.20
   4   0   5    0.49    0.34
  -4   0  -5    0.63    0.42
  -4   0  -5   -0.12    0.35
   4   0   5    0.59    0.36
  -4   0  -6 3704.46  181.49
  -4   0  -6 3652.85  181.46
  -4   0  -6 3434.49  181.44
   4   0   6 3450.43  181.44
   4   0   6 3180.85  181.46
   4   0   6 3429.27  181.47
   4   0   7    0.23    0.35
  -4   0  -7    0.00    0.19
   4   0   7    0.15    0.22
  -4   0  -7   -0.07    0.20
   4   0   7    0.04    0.20
  -4   0  -7    0.19    0.46
  -4   0  -8  521.09   28.26
   4   0   8  519.11   28.26
  -4   0  -8  506.67   28.31
  -4   0  -8  512.87   28.26
   4   0   8  494.71   28.29
   4   0   8  526.43   28.26
  -4   0  -9    0.05    0.23
   4   0   9   -0.08    0.20
  -4   0  -9   -0.53    0.51
   4   0   9    0.18    0.33
   4   0   9    0.12    0.21
  -4   0 -10  180.03    9.70
   4   0  10  180.27    9.64
   4   0  10  169.03    9.62
  -4   0 -10  178.38    9.63
   4   0  11   -0.11    0.27
  -4   0 -11    0.04    0.24
  -4   0 -11   -0.40    0.51
   4   0  12  964.05   53.74
  -4   0 -12 1013.95   53.73
  -4   0 -12  944.26   53.80
   4   0  13    0.10    0.33
  -4   0 -13    0.25    0.33
   4   0  14 1001.99   54.76
  -4   0 -14 1000.44   54.75
   4   0  15    0.67    0.34
  -4   0 -15    0.11    0.35
   4   0  15   -0.39    0.48
   4   0  16   12.14    0.83
  -4   0 -16   13.23    0.85
   4   0  16   14.69    0.91
   4   0  17    0.28    0.34
  -4   0 -17    0.04    0.35
   4   0  18  634.92   34.74
  -4   0 -18  632.54   34.73
   4   0  18  637.13   34.78
   4   0  19    0.38    0.36
  -4   0 -19    0.11    0.34
   4   0  19    0.26    0.41
   4   0  20  591.89   31.87
  -4   0 -20  590.76   31.86
  -4   0 -20  533.01   31.95
   4   0  20  588.16   31.92
   4   0  21   -0.01    0.34
  -4   0 -21   -0.09    0.39
  -4   0 -21   -0.23    0.73
   4   0  21    0.61    0.44
   4   0  22   11.93    0.81
  -4   0 -22   11.05    1.10
  -4   0 -22   11.27    0.80
   4   0  22   10.51    0.84
   4   0  23   -0.23    0.42
  -4   0 -23   -0.14    0.43
  -4   0 -23   -0.79    0.79
   4   0  23   -0.20    0.47
   4   0  24   26.86    1.61
  -4   0 -24   25.56    1.81
  -4   0 -24   26.14    1.61
   4   0  24   28.75    1.71
   4   0  25    0.22    0.37
  -4   0 -25   -0.16    0.49
   4   0  25   -0.15    0.63
  -4   0 -25   -0.52    0.74
   4   0  26    1.18    0.49
   4   0  26    2.00    0.63
  -4   0 -26    2.30    0.49
  -4   0 -26    0.46    0.87
   4   0  27    0.01    0.50
   4   0  27    0.67    0.55
  -4   0 -27   -0.13    0.49
  -4   0 -27    0.24    0.94
   4   0  28    0.64    0.54
   4   0  28    0.73    0.55
  -4   0 -28    0.90    0.54
  -4   0 -28   -0.25    1.03
   4   0  29   -0.33    0.53
   4   0  29   -0.22    0.66
  -4   0 -29    0.06    0.53
  -4   0 -29   -1.25    1.06
   4   0  30    0.29    0.49
   4   0  30    0.40    0.72
  -4   0 -30    0.50    0.56
  -4   0 -30    1.30    1.07
   4   0  31    0.02    0.75
   4   0  31    0.10    0.44
  -4   0 -31   -0.35    0.60
  -4   0 -31   -1.59    1.06
   4   0  32   34.61    1.93
   4   0  32   36.87    2.11
  -4   0 -32   29.90    2.26
  -4   0 -32   26.20    1.91
   4   0  33    0.15    0.53
  -4   0 -33   -0.34    1.03
   4   0  33    0.62    0.77
   4   0  34    1.94    0.60
  -4   0 -34    0.51    1.00
   4   0  34    1.84    0.69
  -4   0 -35   -0.20    0.96
   4   0  35    0.23    0.73
   4   0  35    0.62    0.63
  -4   0 -36    3.24    0.97
   4   0  36    2.64    0.89
   4   0  36    4.94    0.73
  -4   0 -37    0.78    0.94
   4   0  37    0.31    0.90
   4   0  37    0.67    0.67
  -4   0 -38    1.14    1.06
   4   0  38    2.37    0.96
   4   0  38    3.46    0.72
  -4   0 -39    1.12    1.17
   4   0  39    1.05    0.92
  -4   0 -40    0.68    1.26
   4   0  40    0.44    0.71
   4   0  41   -0.17    0.86
   4   0  42   28.18    2.07
   4   2 -43    1.17    1.34
  -4  -2  43    1.74    1.06
   4   2 -42    2.78    1.32
  -4  -2  42    3.36    0.99
  -4  -2  41    8.14    0.97
   4  -2 -41    7.80    1.57
   4   2 -41    6.62    1.37
   4   2 -41    7.88    1.13
  -4   2  41    7.39    0.88
  -4  -2  40    0.50    0.85
   4  -2 -40   -0.51    1.32
   4   2 -40    0.85    1.16
   4   2 -40    0.42    0.96
  -4   2  40    0.86    0.62
  -4  -2  40   -0.26    0.88
  -4  -2  39    4.75    1.05
   4   2 -39    4.71    1.17
   4  -2 -39    5.24    1.10
   4   2 -39    4.49    1.01
  -4  -2  39    3.67    0.71
  -4   2  39    5.57    0.74
  -4  -2  38   14.18    1.34
   4   2 -38   11.52    1.30
   4  -2 -38   13.92    1.66
   4   2 -38   12.68    1.27
  -4   2  38   12.77    1.08
  -4  -2  38   13.44    1.19
  -4  -2  37    1.28    0.79
   4   2 -37    0.96    0.94
   4  -2 -37    0.56    1.17
   4   2 -37    0.49    0.88
  -4   2  37    1.79    0.72
  -4  -2  37    0.42    0.79
  -4  -2  36    8.22    1.03
  -4   2  36    7.22    0.89
   4   2 -36    6.64    1.18
   4  -2 -36    7.37    1.25
   4   2 -36    8.60    1.03
  -4  -2  36    8.44    0.86
  -4   2  36    8.68    0.91
  -4  -2  35    1.36    0.92
  -4   2  35    1.62    0.68
   4   2 -35    2.62    1.10
   4  -2 -35    4.11    1.34
   4   2 -35    1.70    0.85
  -4   2  35    3.32    0.76
  -4  -2  35    1.08    0.81
  -4  -2  34    2.14    0.81
  -4   2  34    2.64    0.68
  -4   2  34    2.82    0.76
  -4  -2  34    2.04    0.59
   4   2 -34    1.63    0.85
   4  -2 -34    2.43    0.90
   4   2 -34    1.35    1.03
  -4   2  33    1.35    0.67
  -4  -2  33    1.16    0.69
   4   2 -33    1.17    0.96
   4  -2 -33    1.70    1.14
   4   2 -33    1.05    0.82
  -4  -2  33    1.69    0.79
  -4   2  33    1.33    0.64
   4   2 -32   11.59    1.05
  -4   2  32   10.97    0.93
  -4  -2  32   10.82    1.10
   4  -2 -32   11.25    0.99
  -4  -2  32    9.52    0.89
  -4   2  32   10.97    0.94
   4  -2 -32   10.10    1.24
   4   2 -32    8.87    1.10
  -4   2  31    0.81    0.52
  -4  -2  31    0.80    0.66
   4   2 -31    1.03    0.87
   4  -2 -31    2.36    0.66
   4   2 -31    0.10    0.75
  -4  -2  31    1.83    0.74
  -4   2  31    1.60    0.61
   4   2 -30   19.17    1.38
  -4   2  30   22.05    1.33
  -4  -2  30   17.35    1.43
   4  -2 -30   20.86    1.38
   4  -2 -30   16.85    1.52
   4   2 -30   16.93    1.52
  -4  -2  30   19.61    1.35
  -4   2  30   20.54    1.32
  -4  -2  29    0.50    0.59
  -4  -2  29    1.38    0.72
  -4   2  29    2.04    0.56
  -4   2  29    0.72    0.59
   4  -2 -29    0.83    1.05
   4   2 -29    1.07    0.82
   4  -2 -29    1.25    0.64
   4   2 -29    1.57    0.65
  -4  -2  28    2.27    0.67
  -4   2  28    3.96    0.59
  -4  -2  28    3.22    0.76
  -4   2  28    2.66    0.68
   4  -2 -28    4.23    1.00
   4   2 -28    2.48    0.78
   4   2 -28    2.35    0.62
   4  -2 -28    3.85    0.68
  -4  -2  27   -0.11    0.55
  -4   2  27   -0.85    0.55
  -4  -2  27    0.04    0.69
  -4   2  27   -0.40    0.57
   4  -2 -27   -0.49    0.89
   4   2 -27   -1.64    0.80
   4  -2 -27    1.06    0.63
   4   2 -27    0.23    0.58
  -4  -2  26    5.83    0.65
  -4   2  26    6.25    0.65
  -4  -2  26    6.30    0.78
  -4   2  26    5.40    0.68
   4   2 -26    6.03    0.88
   4  -2 -26    6.31    1.06
   4   2 -26    6.78    0.74
   4  -2 -26    5.67    0.72
  -4  -2  25    0.74    0.53
  -4  -2  25    0.48    0.62
  -4   2  25    0.17    0.47
   4   2 -25    1.85    0.70
   4  -2 -25   -0.03    0.80
   4  -2 -25    1.09    0.57
   4   2 -25    1.63    0.60
  -4   2  25    1.30    0.45
   4   2 -24   32.12    2.07
   4  -2 -24   35.61    2.07
   4  -2 -24   33.15    2.21
   4   2 -24   36.35    2.16
  -4   2  24   34.42    2.05
  -4  -2  24   37.26    2.09
  -4   2  24   34.18    2.03
  -4  -2  24   34.43    2.14
   4   2 -23   68.28    4.24
  -4   2  23   73.52    4.22
  -4  -2  23   75.40    4.31
   4  -2 -23   81.12    4.25
  -4   2  23   80.12    4.25
  -4  -2  23   74.13    4.26
   4   2 -23   75.14    4.31
   4   2 -22   23.90    1.56
  -4   2  22   24.74    1.56
  -4   2  22   25.88    1.53
  -4  -2  22   25.60    1.64
   4  -2 -22   28.31    1.58
  -4  -2  22   26.88    1.57
   4   2 -22   24.83    1.64
   4   2 -21   17.92    1.19
   4  -2 -21   19.44    1.20
  -4   2  21   17.49    1.17
  -4  -2  21   19.22    1.27
  -4   2  21   18.82    1.14
   4   2 -21   18.69    1.29
  -4  -2  21   18.66    1.20
  -4  -2  20    0.80    0.40
  -4  -2  20    1.22    0.53
  -4   2  20    1.19    0.35
  -4   2  20    1.25    0.34
   4   2 -20    0.02    0.57
   4  -2 -20    1.14    0.46
   4   2 -20    0.81    0.45
   4  -2 -19    2.58    0.49
  -4  -2  19    1.91    0.43
  -4  -2  19    1.58    0.56
  -4   2  19    2.18    0.37
   4   2 -19    1.96    0.47
   4   2 -19    2.01    0.59
  -4   2  19    1.50    0.36
   4   2 -18    8.15    0.67
   4  -2 -18    9.10    0.70
  -4   2  18    8.69    0.65
  -4   2  18    9.41    0.62
  -4  -2  18    6.61    0.72
   4   2 -18    8.90    0.79
  -4  -2  18    8.11    0.68
   4  -2 -17    0.86    0.48
  -4  -2  17    0.27    0.41
  -4  -2  17    0.92    0.49
  -4   2  17    0.66    0.33
   4   2 -17    0.93    0.42
  -4   2  17    0.46    0.38
   4   2 -17    0.59    0.56
   4   2 -16   72.23    3.96
  -4  -2  16   68.24    3.96
  -4   2  16   69.75    3.92
  -4  -2  16   68.64    3.99
   4   2 -16   72.49    3.98
   4  -2 -16   67.90    4.06
   4  -2 -16   72.39    3.96
  -4   2  16   72.03    3.95
  -4   2  15  210.07   10.83
  -4  -2  15  199.50   10.86
  -4   2  15  190.49   10.80
   4   2 -15  192.95   10.83
  -4  -2  15  206.08   10.84
   4  -2 -15  187.64   10.78
   4  -2 -15  195.87   10.90
   4   2 -15  197.44   10.85
   4  -2 -15  206.82   10.83
   4   2 -14   55.28    3.07
   4  -2 -14   55.47    3.14
  -4   2  14   52.88    3.00
   4   2 -14   59.02    3.05
  -4  -2  14   55.95    3.05
  -4  -2  14   56.52    3.08
   4  -2 -14   55.86    3.05
  -4   2  14   52.04    3.03
   4  -2 -14   50.44    2.98
  -4   2  13    8.61    0.60
   4   2 -13   10.04    0.72
  -4  -2  13    8.73    0.73
   4  -2 -13    8.60    0.91
   4   2 -13    9.84    0.77
   4  -2 -13   10.28    0.77
  -4   2  13   10.40    0.69
   4  -2 -13    9.21    0.59
   4  -2 -12   15.88    0.84
  -4   2  12   13.49    0.85
   4   2 -12   13.13    0.92
  -4  -2  12   13.22    0.94
   4   2 -12   15.99    0.97
   4  -2 -12   14.65    1.07
   4  -2 -12   13.51    0.96
  -4   2  12   14.82    0.90
  -4  -2  12   15.25    0.94
   4  -2 -11   53.22    2.87
  -4   2  11   51.04    2.88
   4   2 -11   54.31    2.93
  -4  -2  11   52.87    2.94
   4   2 -11   52.76    2.93
   4  -2 -11   46.94    2.98
   4  -2 -11   49.80    2.93
  -4   2  11   52.72    2.92
  -4  -2  11   52.34    2.92
   4  -2 -10   91.68    5.11
   4  -2 -10   90.72    5.16
  -4   2  10   97.22    5.12
   4   2 -10   98.12    5.16
  -4  -2  10   97.16    5.17
  -4   2  10   94.88    5.15
  -4  -2  10   80.27    5.14
   4  -2 -10   92.21    5.21
   4   2 -10   96.52    5.15
   4  -2  -9   24.07    1.47
   4   2  -9   22.56    1.37
   4  -2  -9   22.84    1.32
  -4  -2   9   23.56    1.40
   4  -2  -9   23.38    1.40
  -4  -2   9   21.14    1.37
  -4   2   9   26.18    1.33
   4   2  -9   24.00    1.38
  -4   2   9   23.02    1.38
  -4   2   9   26.39    1.38
  -4   2   8   40.28    2.48
   4   2  -8   51.36    2.50
  -4   2   8   41.81    2.50
   4  -2  -8   46.40    2.50
  -4  -2   8   41.66    2.47
   4  -2  -8   45.82    2.44
   4  -2  -8   43.39    2.55
   4   2  -8   45.35    2.47
  -4  -2   8   44.74    2.50
  -4   2   8   43.11    2.44
  -4  -2   8   41.76    2.52
  -4  -2   7    5.93    0.41
   4  -2  -7    6.69    0.58
   4   2  -7    6.09    0.42
  -4   2   7    5.49    0.53
   4  -2  -7    6.62    0.50
  -4  -2   7    5.51    0.51
  -4  -2   7    5.85    0.49
   4   2  -7    5.52    0.46
  -4  -2   6    6.08    0.43
  -4  -2   6    7.05    0.53
   4   2  -6    7.95    0.45
   4   2  -6    7.00    0.44
   4  -2  -6    7.82    0.48
   4   2  -6    6.40    0.51
  -4   2   6    6.62    0.47
  -4   2   6    6.76    0.57
   4  -2  -6    6.78    0.54
  -4   2   5   13.48    0.84
   4   2  -5   16.19    0.87
   4  -2  -5   14.93    0.85
   4   2  -5   13.68    0.83
  -4  -2   5   16.17    0.89
   4  -2  -5   13.43    0.89
  -4   2   5   11.91    0.99
   4   2  -5   13.66    0.94
  -4  -2   5   14.46    0.86
   4  -2  -4  116.45    5.75
  -4  -2   4  105.17    5.75
  -4   2   4  100.24    5.75
   4   2  -4   95.96    5.78
  -4  -2   4  103.94    5.78
   4  -2  -4   99.89    5.77
   4   2  -4  103.81    5.75
   4  -2  -3  296.69   17.45
  -4  -2   3  337.34   17.46
   4  -2  -3  314.13   17.46
  -4   2   3  316.52   17.46
  -4   2   3  318.23   17.44
   4  -2  -3  323.01   17.45
  -4  -2   3  351.86   17.48
   4  -2  -3  331.22   17.48
   4   2  -3  313.16   17.46
  -4  -2   3  316.35   17.45
  -4   2   2 2485.88  132.34
   4  -2  -2 2417.24  132.36
  -4  -2   2 2490.40  132.36
   4  -2  -2 2453.15  132.34
   4   2  -2 2469.63  132.36
   4  -2  -2 2496.61  132.35
  -4   2   2 2347.09  132.35
   4  -2  -2 2376.17  132.34
   4   2  -2 2293.72  132.34
  -4  -2   2 2360.52  132.34
  -4  -2   2 2486.17  132.34
   4   2  -1  139.97    8.17
   4  -2  -1  148.02    8.17
  -4   2   1  150.11    8.18
  -4   2   1  158.75    8.17
   4  -2  -1  136.80    8.16
   4  -2  -1  146.58    8.18
  -4  -2   1  147.98    8.17
   4   2  -1  157.60    8.17
  -4  -2   1  155.27    8.17
  -4   2   1  164.82    8.17
   4   2  -1  155.72    8.20
  -4  -2   1  147.72    8.20
  -4  -2   1  143.85    8.17
   4  -2  -1  152.64    8.20
  -4   2   1  146.84    8.19
   4   2   0  230.29   13.63
  -4  -2   0  255.59   13.64
   4   2   0  254.82   13.60
  -4  -2   0  228.35   13.60
  -4   2   0  245.11   13.61
   4  -2   0  231.79   13.61
  -4   2   0  219.39   13.61
  -4   2   0  263.44   13.60
   4  -2   0  273.11   13.59
   4  -2   0  238.67   13.63
  -4   2   0  225.48   13.63
   4   2   0  254.75   13.61
   4   2   0  251.79   13.61
  -4  -2   0  229.94   13.61
   4  -2   0  254.77   13.62
  -4  -2   0  249.22   13.60
   4   2   1   94.29    5.36
  -4  -2  -1   96.02    5.40
   4   2   1  100.73    5.40
  -4   2  -1  104.85    5.38
   4  -2   1  100.82    5.37
   4  -2   1  102.95    5.38
  -4  -2  -1   90.44    5.36
   4   2   1  106.96    5.37
  -4  -2  -1  101.02    5.36
  -4   2  -1   93.99    5.39
   4   2   1   91.24    5.38
  -4  -2  -1  103.74    5.39
   4  -2   2  662.43   33.67
   4   2   2  600.35   33.64
  -4  -2  -2  626.78   33.64
   4   2   2  608.29   33.66
  -4  -2  -2  615.27   33.65
  -4   2  -2  601.60   33.66
  -4   2  -2  571.30   33.68
   4   2   2  609.88   33.67
  -4  -2  -2  588.88   33.67
   4  -2   2  628.72   33.66
   4   2   2  643.93   33.68
  -4  -2  -2  638.49   33.69
   4   2   3  434.95   22.24
  -4  -2  -3  390.62   22.24
   4  -2   3  382.06   22.22
  -4  -2  -3  395.08   22.23
   4  -2   3  401.41   22.21
   4  -2   3  414.18   22.21
  -4   2  -3  429.64   22.22
  -4  -2  -3  400.68   22.20
   4   2   3  405.52   22.21
   4  -2   4 1960.18  109.17
  -4  -2  -4 2016.51  109.18
   4   2   4 1869.50  109.16
   4  -2   4 2019.44  109.15
  -4   2  -4 2091.14  109.16
  -4  -2  -4 2016.99  109.15
   4  -2   5 2379.00  127.25
  -4  -2  -5 2416.16  127.27
   4  -2   5 2276.12  127.23
  -4   2  -5 2280.00  127.23
   4   2   5 2210.78  127.24
  -4  -2  -5 2421.65  127.23
  -4  -2  -6  184.37   10.54
   4  -2   6  189.87   10.48
   4  -2   6  183.77   10.53
   4  -2   6  179.87   10.50
  -4   2  -6  193.36   10.48
  -4   2  -6  190.85   10.51
   4   2   6  214.89   10.51
   4   2   7  653.85   38.43
   4  -2   7  710.34   38.41
   4  -2   7  696.09   38.46
  -4   2  -7  711.52   38.41
  -4   2  -7  711.59   38.43
  -4  -2  -7  707.31   38.47
   4   2   8  198.06   10.96
  -4  -2  -8  202.90   11.02
  -4   2  -8  200.14   10.99
   4  -2   8  202.50   10.94
  -4  -2  -8  188.91   10.93
  -4   2  -8  195.75   10.96
   4  -2   8  182.40   10.99
  -4   2  -8  194.64   10.94
   4   2   8  214.48   10.93
  -4   2  -9   87.55    4.93
  -4  -2  -9   92.34    4.93
   4   2   9   88.16    4.97
   4  -2   9   85.79    4.94
  -4   2  -9   86.58    4.96
   4  -2   9   84.68    4.99
   4   2   9   96.80    4.97
   4   2   9   90.75    4.92
  -4  -2  -9  106.27    5.05
  -4   2  -9   86.91    5.01
  -4   2 -10   97.67    5.43
  -4  -2 -10  101.05    5.43
   4  -2  10  101.16    5.50
   4   2  10   95.13    5.46
   4   2  10   97.86    5.47
   4  -2  10  101.62    5.44
  -4   2 -10   96.73    5.46
   4   2  10   98.09    5.42
  -4  -2 -10  103.06    5.54
  -4   2 -10   98.50    5.51
  -4   2 -11   58.12    3.27
  -4  -2 -11   60.65    3.27
  -4  -2 -11   60.01    3.39
   4   2  11   59.63    3.30
   4   2  11   57.22    3.32
   4  -2  11   58.71    3.28
   4  -2  11   58.27    3.35
   4   2  11   58.92    3.26
  -4   2 -11   60.33    3.31
  -4   2 -11   62.36    3.38
  -4  -2 -12    2.97    0.32
   4  -2  12    3.77    0.50
   4  -2  12    3.04    0.32
   4   2  12    3.10    0.36
  -4  -2 -12    3.18    0.63
   4   2  12    2.93    0.27
  -4   2 -12    2.64    0.66
   4   2  12    1.98    0.51
  -4   2 -12    2.65    0.43
  -4   2 -13   38.95    2.24
   4  -2  13   41.79    2.29
  -4  -2 -13   34.69    2.34
   4   2  13   40.70    2.26
   4   2  13   39.05    2.19
   4   2  13   43.82    2.25
  -4  -2 -13   38.33    2.20
   4  -2  13   38.25    2.21
  -4   2 -13   39.75    2.36
  -4   2 -14   21.38    1.26
  -4  -2 -14   19.85    1.41
   4  -2  14   18.60    1.31
  -4   2 -14   20.80    1.41
   4   2  14   21.63    1.20
   4   2  14   22.41    1.30
  -4  -2 -14   20.27    1.21
   4   2  14   22.88    1.27
   4  -2  14   20.55    1.23
   4  -2  15    5.88    0.50
  -4  -2 -15    6.57    0.49
   4   2  15    6.41    0.62
  -4  -2 -15    6.79    0.84
  -4   2 -15    6.87    0.82
  -4   2 -15    7.55    0.57
   4   2  15    7.35    0.56
   4  -2  16   19.47    1.23
   4   2  16   22.39    1.32
  -4  -2 -16   20.67    1.22
  -4   2 -16   21.50    1.43
  -4   2 -16   22.16    1.27
   4   2  16   21.66    1.27
  -4  -2 -16   20.47    1.44
  -4  -2 -17    1.66    0.31
  -4  -2 -17    1.74    0.66
  -4   2 -17    2.07    0.61
  -4   2 -17    1.13    0.40
   4   2  17    1.69    0.45
   4  -2  17    1.56    0.33
   4   2  17    1.93    0.39
  -4   2 -18   13.94    1.11
  -4  -2 -18   14.04    1.13
   4   2  18   15.09    0.95
  -4  -2 -18   15.81    0.90
   4   2  18   16.35    0.99
  -4   2 -18   13.85    0.96
   4  -2  18   13.28    0.92
  -4  -2 -19    0.40    0.32
   4   2  19    0.25    0.31
   4  -2  19    0.09    0.31
   4   2  19   -0.25    0.44
  -4   2 -19    0.14    0.35
  -4   2 -19    0.20    0.67
  -4  -2 -19    0.16    0.60
  -4   2 -20   23.57    1.54
  -4  -2 -20   20.05    1.54
   4   2  20   23.38    1.35
  -4  -2 -20   21.67    1.32
   4   2  20   21.99    1.39
  -4   2 -20   21.26    1.35
   4  -2  20   23.29    1.33
  -4  -2 -21    1.56    0.40
   4   2  21    1.85    0.41
   4  -2  21    2.12    0.38
   4   2  21    1.78    0.49
   4  -2  21    0.98    0.54
  -4  -2 -21    0.43    0.74
  -4   2 -21    0.93    0.60
  -4   2 -21    1.52    0.46
   4  -2  22    0.63    0.36
  -4  -2 -22   -0.25    0.40
   4   2  22    0.18    0.38
   4   2  22   -0.83    0.55
   4  -2  22   -0.30    0.53
  -4  -2 -22   -0.80    0.84
  -4   2 -22    0.04    0.74
  -4   2 -22    0.30    0.43
   4  -2  23    3.68    0.46
  -4  -2 -23    3.10    0.48
   4   2  23    3.51    0.51
   4  -2  23    3.90    0.62
   4   2  23    2.42    0.61
  -4   2 -23    3.30    0.55
  -4   2 -23    2.57    0.82
  -4  -2 -23    1.44    0.83
  -4   2 -24   24.60    1.56
  -4   2 -24   21.44    1.70
   4  -2  24   23.62    1.67
  -4  -2 -24   23.85    1.77
   4   2  24   25.68    1.54
  -4  -2 -24   25.57    1.51
   4  -2  24   25.02    1.52
   4   2  24   28.20    1.58
   4  -2  25   26.09    1.61
  -4   2 -25   20.54    1.65
   4   2  25   23.18    1.44
  -4   2 -25   22.66    1.47
  -4  -2 -25   23.37    1.41
   4  -2  25   21.96    1.41
   4   2  25   24.67    1.50
   4  -2  26   28.65    1.95
   4   2  26   32.00    1.86
  -4   2 -26   29.77    1.84
  -4  -2 -26   28.56    1.80
   4   2  26   32.86    1.88
  -4   2 -26   29.68    2.06
   4  -2  26   30.58    1.81
   4  -2  27    2.93    0.52
   4  -2  27    1.76    0.65
   4   2  27    2.33    0.55
   4   2  27    2.06    0.48
  -4   2 -27    1.65    0.80
  -4   2 -27    2.82    0.62
   4  -2  28    0.81    0.48
   4  -2  28   -0.10    0.73
   4   2  28    0.70    0.58
   4   2  28    0.45    0.53
  -4   2 -28   -0.15    0.95
  -4   2 -28    1.04    0.52
   4  -2  29    0.84    0.48
   4   2  29    1.42    0.56
   4   2  29    1.36    0.55
   4  -2  29    0.40    0.83
  -4   2 -29    0.53    0.63
  -4   2 -29   -0.09    0.95
   4  -2  30   12.97    1.29
   4   2  30   16.79    1.11
  -4   2 -30   14.66    1.11
   4   2  30   18.73    1.22
   4  -2  30   14.85    1.05
  -4   2 -30   13.41    1.29
  -4   2 -31    0.97    0.62
  -4  -2 -31    1.37    1.06
   4  -2  31    2.65    0.85
   4   2  31    1.19    0.51
  -4   2 -31    0.33    0.99
   4   2  31    1.61    0.61
   4  -2  31    2.18    0.54
  -4  -2 -32   -0.08    0.89
   4  -2  32    0.36    0.79
   4   2  32    0.06    0.61
  -4   2 -32   -0.61    0.66
  -4   2 -32   -0.95    1.09
   4  -2  32    0.89    0.55
   4   2  32   -0.93    0.70
  -4  -2 -33   20.79    1.83
  -4   2 -33   23.00    1.88
  -4   2 -33   23.06    1.56
   4   2  33   26.27    1.62
   4  -2  33   25.46    1.59
   4   2  33   24.61    1.62
   4  -2  33   25.67    1.75
  -4  -2 -34    8.06    1.31
  -4   2 -34   10.69    1.14
  -4   2 -34    9.68    0.97
[truncated: 10,752,128 more chars]
